# Supplementary material for: Cold-Induced Reprogramming of Subcutaneous White Adipose Tissue Assessed by Single-Cell and Single-Nucleus RNA Sequencing
Source: Research (Wash D C). 2023 Jun 28;6:0182. doi: 10.34133/research.0182 (PMC10308956; doi:10.34133/research.0182)
Supplement: Supplementary 1 — Tables S1 to S13 Fig. S1. Gating strategy for isolation of CD45- stromal vascular cells and mature adipocyte nuclei. Fig. S2. Beiging of iWAT from mice undergoing stepwise cold adaptation. Fig. S3. Integration and clustering of single cell and single nuclei from mouse iWAT. Fig. S4. Characterization of ASPCs in iWAT from TN and cold adapted mice. (A) Feature plots of marker genes in ASPCs. (B)-(C) Volcano plot of DEGs in preAs (B) and ASCs (C). Fig. S5. Characterization of 7 adipocyte subclusters in mouse iWAT. Fig. S6 MHCII-active adipocytes are present in mouse iWAT. Fig. S7. Marker genes for Cyp2e+ cells that negatively regulate brown adipocytes were excluded in beige adipocytes. Fig. S8. Characterization of endothelial cells in iWAT from TN and cold adapted mice. Fig. S9. Gene expression was altered in iWAT schwann cells and SMCs by cold. Fig. S10. Integrative analysis of immune, non-immune cells and adipocytes in iWAT before and after cold exposure. Fig. S11. A single cell atlas consisting mature adipocytes and non-immune stromal vascular cells in mouse iWAT under thermoneutrality and after cold adaptation is depicted. [file research.0182.f1.zip]

Archive with 2 entries (2 files):
- scSeq_Supplemental figures_R1.pdf
- Supplementary table_revision.xlsx
