# Supplementary material for: Cold-Induced Reprogramming of Subcutaneous White Adipose Tissue Assessed by Single-Cell and Single-Nucleus RNA Sequencing
Source: Research (Wash D C). 2023 Jun 28;6:0182. doi: 10.34133/research.0182 (PMC10308956; doi:10.34133/research.0182)
Supplement: Supplementary 1 — Tables S1 to S13 Fig. S1. Gating strategy for isolation of CD45- stromal vascular cells and mature adipocyte nuclei. Fig. S2. Beiging of iWAT from mice undergoing stepwise cold adaptation. Fig. S3. Integration and clustering of single cell and single nuclei from mouse iWAT. Fig. S4. Characterization of ASPCs in iWAT from TN and cold adapted mice. (A) Feature plots of marker genes in ASPCs. (B)-(C) Volcano plot of DEGs in preAs (B) and ASCs (C). Fig. S5. Characterization of 7 adipocyte subclusters in mouse iWAT. Fig. S6 MHCII-active adipocytes are present in mouse iWAT. Fig. S7. Marker genes for Cyp2e+ cells that negatively regulate brown adipocytes were excluded in beige adipocytes. Fig. S8. Characterization of endothelial cells in iWAT from TN and cold adapted mice. Fig. S9. Gene expression was altered in iWAT schwann cells and SMCs by cold. Fig. S10. Integrative analysis of immune, non-immune cells and adipocytes in iWAT before and after cold exposure. Fig. S11. A single cell atlas consisting mature adipocytes and non-immune stromal vascular cells in mouse iWAT under thermoneutrality and after cold adaptation is depicted. [file research.0182.f1.zip › Supplementary table_revision.xlsx]

## Sheet: Table S1
Supplemental Table 1. List of marker genes in each cell type
cluster	p_val	avg_log2FC	pct.1	pct.2	p_val_adj	gene
Endothelial	0	2.85563	0.987	0.51	0	Etl4
Endothelial	0	2.60921	0.983	0.557	0	Cdh13
Endothelial	0	2.56318	0.952	0.576	0	Flt1
Endothelial	0	2.1093	0.939	0.586	0	Cyyr1
Endothelial	0	2.06385	0.943	0.587	0	Adamts9
Endothelial	0	2.02183	0.894	0.501	0	Dach1
Endothelial	0	1.99463	0.972	0.711	0	Magi1
Endothelial	0	1.97263	0.985	0.893	0	Fabp4
Endothelial	0	1.90625	0.88	0.513	0	Mecom
Endothelial	0	1.90076	0.984	0.883	0	Cd36
Endothelial	0	1.85291	0.924	0.499	0	Pkp4
Endothelial	0	1.82619	0.927	0.592	0	Fli1
Endothelial	0	1.79657	0.987	0.86	0	Ptprm
Endothelial	0	1.74382	0.916	0.545	0	Adgrl4
Endothelial	0	1.67949	0.863	0.528	0	Prkch
Endothelial	0	1.56233	0.914	0.504	0	Shank3
Endothelial	0	1.53962	0.892	0.52	0	Ptprb
Endothelial	0	1.49942	0.778	0.435	0	Ccdc85a
Endothelial	0	1.49137	0.934	0.787	0	Ptprg
Endothelial	0	1.47308	0.858	0.668	0	Itga6
Endothelial	0	1.45808	0.891	0.53	0	Pecam1
Endothelial	0	1.44662	0.876	0.492	0	Itpkb
Endothelial	0	1.44346	0.883	0.483	0	Sema6a
Endothelial	0	1.43518	0.874	0.476	0	Galnt18
Endothelial	0	1.42464	0.91	0.703	0	Fbxl7
Endothelial	0	1.40701	0.931	0.666	0	Mgll
Endothelial	0	1.38674	0.898	0.594	0	Arhgap31
Endothelial	0	1.36581	0.915	0.643	0	Prex2
Endothelial	0	1.35692	0.894	0.527	0	Adgrf5
Endothelial	0	1.33964	0.85	0.481	0	Ablim3
Endothelial	0	1.31403	0.808	0.471	0	Meox2
Endothelial	0	1.20652	0.797	0.412	0	Rnf220
Endothelial	0	1.19783	0.879	0.623	0	Dysf
Endothelial	0	1.15019	0.908	0.712	0	Nrp1
Endothelial	0	1.1424	0.84	0.568	0	Kitl
Endothelial	0	1.13769	0.778	0.472	0	Rapgef5
Endothelial	0	1.12614	0.754	0.356	0	Bmp6
Endothelial	0	1.11511	0.81	0.415	0	Myo10
Endothelial	0	1.0859	0.806	0.508	0	Yes1
Endothelial	0	1.07061	0.826	0.562	0	Dgkh
Endothelial	0	1.07039	0.84	0.575	0	Cdh5
Endothelial	0	1.05204	0.922	0.884	0	Cfd
Endothelial	0	1.02356	0.764	0.45	0	Lnx1
Endothelial	0	1.0072	0.887	0.77	0	Plcb1
Endothelial	0	1.00204	0.853	0.551	0	Crim1
Endothelial	0	0.980295	0.832	0.61	0	Tmcc3
Endothelial	0	0.962134	0.845	0.593	0	Vav3
Endothelial	0	0.950831	0.904	0.757	0	Ldb2
Endothelial	0	0.948872	0.807	0.626	0	Plxna2
Endothelial	0	0.947892	0.807	0.618	0	Rasal2
Endothelial	0	0.935673	0.763	0.591	0	Btnl9
Endothelial	0	0.933689	0.875	0.677	0	Mcc
Endothelial	0	0.930743	0.819	0.599	0	Mef2c
Endothelial	0	0.914762	0.719	0.63	0	Pde4b
Endothelial	0	0.912931	0.79	0.501	0	Plpp1
Endothelial	0	0.887978	0.785	0.361	0	Eng
Endothelial	0	0.880281	0.768	0.519	0	Kdr
Endothelial	0	0.864749	0.818	0.612	0	Igfbp7
Endothelial	0	0.854155	0.703	0.489	0	Gfod1
Endothelial	0	0.846348	0.736	0.564	0	Myo1d
Endothelial	0	0.835073	0.788	0.454	0	Rapgef4
Endothelial	0	0.819922	0.75	0.489	0	Emcn
Endothelial	0	0.818685	0.783	0.481	0	Adgrl2
Endothelial	0	0.81098	0.678	0.521	0	Stox2
Endothelial	0	0.800457	0.79	0.555	0	Rgcc
Endothelial	0	0.795478	0.758	0.585	0	Scarb1
Endothelial	0	0.780634	0.694	0.444	0	Cldn5
Endothelial	0	0.773957	0.717	0.512	0	Plekhg1
Endothelial	0	0.772909	0.684	0.379	0	Lmo7
Endothelial	0	0.754162	0.75	0.442	0	Gpihbp1
Endothelial	0	0.75027	0.65	0.336	0	Erg
Endothelial	0	0.735302	0.719	0.501	0	Rasgrp3
Endothelial	0	0.732589	0.628	0.436	0	Pcdh17
Endothelial	0	0.727459	0.603	0.393	0	Gm12002
Endothelial	0	0.726609	0.755	0.56	0	Ccser1
Endothelial	0	0.710984	0.77	0.617	0	Epas1
Endothelial	0	0.697412	0.694	0.553	0	Rasgrf2
Endothelial	0	0.679045	0.679	0.484	0	Itga1
Endothelial	0	0.658205	0.734	0.441	0	Egfl7
Endothelial	0	0.656748	0.679	0.41	0	Srgn
Endothelial	0	0.656271	0.59	0.376	0	Apold1
Endothelial	0	0.650874	0.538	0.412	0	Samd12
Endothelial	0	0.647831	0.705	0.478	0	Zfp366
Endothelial	0	0.647226	0.73	0.463	0	Plxna4
Endothelial	0	0.644296	0.713	0.463	0	Tspan13
Endothelial	0	0.63331	0.564	0.413	0	Ednrb
Endothelial	0	0.628574	0.604	0.5	0	Nxn
Endothelial	0	0.628563	0.707	0.609	0	Lyn
Endothelial	0	0.626439	0.72	0.605	0	Epb41
Endothelial	0	0.621762	0.636	0.469	0	Kcnc2
Endothelial	0	0.619899	0.71	0.646	0	Palmd
Endothelial	0	0.610467	0.691	0.383	0	Epb41l4a
Endothelial	0	0.607772	0.693	0.49	0	Cd300lg
Endothelial	0	0.601508	0.735	0.534	0	Ptprk
Endothelial	0	0.592072	0.594	0.326	0	Tspan7
Endothelial	0	0.585534	0.642	0.527	0	Cd93
Endothelial	0	0.581986	0.618	0.477	0	Nrp2
Endothelial	0	0.580566	0.663	0.436	0	Ushbp1
Endothelial	0	0.575939	0.892	0.795	0	Scd1
Endothelial	0	0.573465	0.621	0.421	0	Trpm3
Endothelial	0	0.571858	0.686	0.505	0	Limch1
Endothelial	0	0.56825	0.817	0.697	0	Slfn5
Endothelial	0	0.560562	0.587	0.324	0	Mcf2l
Endothelial	0	0.550673	0.657	0.418	0	Cxcl12
Endothelial	0	0.546614	0.917	0.894	0	Pparg
Endothelial	0	0.546401	0.648	0.436	0	Gimap6
Endothelial	0	0.544677	0.639	0.316	0	Tm4sf1
Endothelial	0	0.53329	0.642	0.36	0	Vwa3a
Endothelial	0	0.528169	0.538	0.336	0	Cdc42ep3
Endothelial	0	0.52355	0.645	0.58	0	St8sia4
Endothelial	0	0.51609	0.595	0.374	0	Fabp5
Endothelial	0	0.513936	0.585	0.521	0	F11r
Endothelial	0	0.507143	0.728	0.593	0	Timp3
Endothelial	0	0.504064	0.687	0.46	0	Ppm1h
Endothelial	0	0.501888	0.559	0.324	0	Efnb2
Endothelial	0	0.501052	0.635	0.467	0	Esam
Endothelial	0	0.499678	0.638	0.347	0	Fnbp1l
Endothelial	0	0.499135	0.595	0.387	0	Fgd5
Endothelial	0	0.495406	0.648	0.528	0	Hip1
Endothelial	0	0.493817	0.634	0.393	0	Sgk1
Endothelial	0	0.485621	0.564	0.431	0	Shroom4
Endothelial	0	0.481101	0.694	0.574	0	Jak2
Endothelial	0	0.475296	0.615	0.48	0	Rasip1
Endothelial	0	0.473598	0.707	0.435	0	Cavin2
Endothelial	0	0.466077	0.613	0.46	0	S1pr1
Endothelial	0	0.464723	0.641	0.437	0	Adarb1
Endothelial	0	0.464344	0.698	0.588	0	Myo1e
Endothelial	0	0.463635	0.671	0.368	0	Myo1b
Endothelial	0	0.461738	0.625	0.439	0	Car4
Endothelial	0	0.457154	0.543	0.395	0	Nova2
Endothelial	0	0.447823	0.642	0.565	0	Aqp7
Endothelial	0	0.446098	0.965	0.848	0	Sorbs1
Endothelial	0	0.442419	0.671	0.523	0	Cst3
Endothelial	0	0.441169	0.729	0.624	0	Sh3rf1
Endothelial	0	0.43985	0.587	0.509	0	Pdgfb
Endothelial	0	0.437296	0.577	0.458	0	Ica1
Endothelial	0	0.43719	0.789	0.612	0	Cav1
Endothelial	0	0.434753	0.793	0.765	0	Wwtr1
Endothelial	0	0.43411	0.64	0.478	0	Gm38399
Endothelial	0	0.433743	0.573	0.394	0	Rflnb
Endothelial	0	0.429998	0.623	0.426	0	Filip1
Endothelial	0	0.429218	0.539	0.353	0	Rbp7
Endothelial	0	0.401945	0.665	0.553	0	Sparcl1
Endothelial	0	0.401567	0.828	0.778	0	Col4a2
Endothelial	0	0.400258	0.531	0.286	0	Jam2
Endothelial	0	0.396317	0.561	0.444	0	Afap1l1
Endothelial	0	0.382764	0.659	0.654	0	Cecr2
Endothelial	0	0.381889	0.559	0.441	0	Clic5
Endothelial	0	0.372878	0.569	0.408	0	Chn2
Endothelial	0	0.346111	0.587	0.363	0	Gng11
Endothelial	0	0.340283	0.547	0.356	0	Tie1
Endothelial	0	0.338371	0.574	0.447	0	Rassf3
Endothelial	0	0.334585	0.724	0.553	0	Flnb
Endothelial	0	0.326733	0.611	0.453	0	Uaca
Endothelial	0	0.326041	0.546	0.319	0	Id1
Endothelial	0	0.324435	0.552	0.368	0	Abcg2
Endothelial	0	0.323824	0.533	0.419	0	Tinagl1
Endothelial	0	0.314271	0.501	0.275	0	Kank3
Endothelial	0	0.308239	0.529	0.397	0	Mmrn2
Endothelial	0	0.30388	0.505	0.32	0	Cd200
Endothelial	0	0.284453	0.498	0.281	0	4930578C19Rik
Endothelial	0	0.282236	0.577	0.458	0	Acer2
Endothelial	0	0.273924	0.527	0.38	0	Cyp4b1
Endothelial	0	0.272451	0.506	0.288	0	Sorbs2
Endothelial	0	0.261276	0.499	0.292	0	Ndrg1
Endothelial	0	0.250055	0.498	0.328	0	Abcb1b
Endothelial	7.95741e-306	0.268457	0.466	0.283	2.38722e-302	Ctla2a
Endothelial	1.8081e-301	0.530981	0.564	0.566	5.42431e-298	Hba-a1
Endothelial	9.05538e-296	0.252864	0.574	0.427	2.71661e-292	Elovl5
Endothelial	4.17737e-291	0.274911	0.778	0.735	1.25321e-287	Fermt2
Endothelial	8.09126e-290	0.31958	0.872	0.789	2.42738e-286	Col4a1
Endothelial	1.88489e-284	0.338203	0.494	0.341	5.65468e-281	Sncaip
Endothelial	7.12645e-280	0.34583	0.581	0.507	2.13793e-276	Malt1
Endothelial	6.78212e-256	0.663333	0.568	0.574	2.03463e-252	Hbb-bs
Endothelial	4.91276e-255	0.424293	0.621	0.592	1.47383e-251	Mtss1
Endothelial	1.62374e-252	0.251315	0.445	0.26	4.87121e-249	Plk2
Endothelial	3.83559e-252	0.344838	0.684	0.595	1.15068e-248	Trim24
Endothelial	1.79525e-235	0.307263	0.546	0.497	5.38576e-232	Dcbld1
Endothelial	3.0267e-230	0.365013	0.687	0.695	9.08009e-227	Arhgap26
Endothelial	3.06958e-224	0.559104	0.541	0.411	9.20875e-221	Prkcg
Endothelial	1.2665e-222	0.253448	0.777	0.783	3.79951e-219	Fry
Endothelial	5.35301e-211	0.26324	0.484	0.407	1.6059e-207	Tcf15
Endothelial	3.52749e-209	0.422481	0.543	0.567	1.05825e-205	Hba-a2
Endothelial	2.7007e-204	0.848383	0.534	0.49	8.1021e-201	St6galnac3
Endothelial	8.84812e-204	0.439328	0.506	0.404	2.65444e-200	Nr4a2
Endothelial	6.60934e-179	0.346293	0.64	0.623	1.9828e-175	Chst11
Endothelial	1.38069e-176	0.306302	0.443	0.311	4.14207e-173	Ptger4
Endothelial	4.06691e-175	0.479531	0.592	0.503	1.22007e-171	Akap12
Endothelial	2.39245e-172	0.450434	0.767	0.687	7.17734e-169	Pdgfd
Endothelial	1.71871e-171	0.458381	0.521	0.453	5.15612e-168	Rnf125
Endothelial	6.75842e-168	0.274479	0.458	0.368	2.02753e-164	Csf2rb
Endothelial	2.73751e-163	0.356916	0.448	0.332	8.21252e-160	Slc1a1
Endothelial	3.38612e-162	0.32567	0.512	0.527	1.01584e-158	Podxl
Endothelial	1.31102e-151	0.504662	0.603	0.548	3.93307e-148	Adamts1
Endothelial	2.39035e-150	0.280298	0.459	0.352	7.17104e-147	Dapk2
Endothelial	1.99262e-146	0.411152	0.722	0.77	5.97785e-143	Ptpn12
Endothelial	2.04713e-145	0.270437	0.579	0.536	6.1414e-142	Kalrn
Endothelial	2.33876e-144	0.379675	0.68	0.72	7.01628e-141	Syne1
Endothelial	2.33338e-139	0.292749	0.485	0.458	7.00015e-136	Tmem182
Endothelial	3.11356e-127	0.363176	0.664	0.647	9.34067e-124	Prickle2
Endothelial	6.03292e-117	0.326192	0.554	0.502	1.80988e-113	Gja1
Endothelial	4.26447e-112	0.261764	0.551	0.538	1.27934e-108	Eepd1
Endothelial	8.3723e-88	0.285019	0.704	0.704	2.51169e-84	Prkd1
Endothelial	2.75988e-85	0.257847	0.439	0.38	8.27965e-82	Rell1
Endothelial	3.60383e-75	0.26235	0.557	0.537	1.08115e-71	Csgalnact1
Endothelial	1.76553e-71	0.30926	0.494	0.462	5.29658e-68	Dnm3
Endothelial	4.69474e-70	0.286503	0.558	0.552	1.40842e-66	Pbx3
Endothelial	2.29864e-46	0.765299	0.452	0.481	6.89592e-43	Aqp1
Endothelial	1.44505e-43	0.300315	0.767	0.839	4.33515e-40	Magi3
Endothelial	4.14348e-40	0.324932	0.416	0.389	1.24304e-36	Nup210l
Endothelial	2.15598e-37	0.285669	0.489	0.592	6.46795e-34	Ppp1r16b
Endothelial	3.21813e-24	0.263914	0.594	0.673	9.65438e-21	Osmr
Endothelial	2.04663e-19	0.293837	0.431	0.458	6.13988e-16	Pawr
Endothelial	4.55751e-05	0.285595	0.42	0.486	0.136725	Egr3
Endothelial	0.00295605	0.351438	0.422	0.545	1	9530026P05Rik
Endothelial	0.00896442	0.334186	0.527	0.682	1	Cobll1
Adipocytes	0	3.21278	0.999	0.924	0	Ghr
Adipocytes	0	2.87578	0.996	0.751	0	Acsl1
Adipocytes	0	2.86176	0.996	0.839	0	Acaca
Adipocytes	0	2.62312	0.995	0.715	0	Tenm4
Adipocytes	0	2.45423	0.988	0.787	0	Acox1
Adipocytes	0	2.37457	0.975	0.743	0	Car3
Adipocytes	0	2.13791	0.997	0.839	0	Sorbs1
Adipocytes	0	2.02166	0.993	0.731	0	Slc1a5
Adipocytes	0	1.89373	0.986	0.705	0	Pde3b
Adipocytes	0	1.83564	0.988	0.744	0	Sik2
Adipocytes	0	1.6816	0.975	0.879	0	Pparg
Adipocytes	0	1.63949	0.913	0.776	0	Vcl
Adipocytes	0	1.58508	0.965	0.6	0	Adipor2
Adipocytes	0	1.56936	0.989	0.732	0	Fry
Adipocytes	0	1.53736	0.957	0.691	0	Gbe1
Adipocytes	0	1.52249	0.894	0.626	0	Fam13a
Adipocytes	0	1.50124	0.984	0.614	0	Negr1
Adipocytes	0	1.48156	0.949	0.531	0	Chpt1
Adipocytes	0	1.45757	0.984	0.528	0	Sgcd
Adipocytes	0	1.43681	0.754	0.625	0	Gm4951
Adipocytes	0	1.40279	0.983	0.649	0	Immp2l
Adipocytes	0	1.38072	0.936	0.627	0	Slc1a3
Adipocytes	0	1.35649	0.951	0.683	0	Prkar2b
Adipocytes	0	1.34587	0.991	0.744	0	Plcb1
Adipocytes	0	1.32548	0.909	0.568	0	Lpgat1
Adipocytes	0	1.30624	0.987	0.783	0	Lrmda
Adipocytes	0	1.27504	0.947	0.681	0	Nrip1
Adipocytes	0	1.25291	0.937	0.694	0	Nrg4
Adipocytes	0	1.23148	0.71	0.589	0	Fgf14
Adipocytes	0	1.22955	0.954	0.62	0	Sntb1
Adipocytes	0	1.20327	0.964	0.669	0	Pde4d
Adipocytes	0	1.18616	0.874	0.485	0	Abcd2
Adipocytes	0	1.17413	0.851	0.642	0	Irs2
Adipocytes	0	1.14307	0.937	0.578	0	Pfkfb3
Adipocytes	0	1.14188	0.926	0.631	0	Gm16168
Adipocytes	0	1.1357	0.96	0.679	0	Trps1
Adipocytes	0	1.13308	0.897	0.571	0	Gda
Adipocytes	0	1.10208	0.742	0.636	0	Steap4
Adipocytes	0	1.09101	0.929	0.668	0	Rgs7
Adipocytes	0	1.09022	0.944	0.603	0	Pcx
Adipocytes	0	1.0887	0.958	0.612	0	Sox6
Adipocytes	0	1.03901	0.927	0.505	0	Hacd2
Adipocytes	0	1.0385	0.926	0.71	0	Zbtb16
Adipocytes	0	1.01106	0.874	0.589	0	Cav1
Adipocytes	0	1.00635	0.89	0.573	0	Hk2
Adipocytes	0	0.993097	0.974	0.669	0	Ptprd
Adipocytes	0	0.971548	0.995	0.872	0	Neat1
Adipocytes	0	0.9555	0.912	0.54	0	Art3
Adipocytes	0	0.92997	0.81	0.454	0	Nnmt
Adipocytes	0	0.929045	0.813	0.536	0	Tshr
Adipocytes	0	0.92875	0.965	0.642	0	Prkd1
Adipocytes	0	0.909589	0.836	0.634	0	Bcar3
Adipocytes	0	0.906979	0.917	0.738	0	2022-03-03
Adipocytes	0	0.901909	0.873	0.671	0	Pnpla3
Adipocytes	0	0.890063	0.896	0.554	0	4933406I18Rik
Adipocytes	0	0.888411	0.93	0.636	0	D5Ertd579e
Adipocytes	0	0.887425	0.883	0.498	0	Glul
Adipocytes	0	0.848215	0.752	0.632	0	Cidec
Adipocytes	0	0.845262	0.891	0.653	0	Trhde
Adipocytes	0	0.830088	0.951	0.71	0	Thrb
Adipocytes	0	0.822893	0.936	0.639	0	Cpeb3
Adipocytes	0	0.819545	0.897	0.618	0	Plin4
Adipocytes	0	0.819114	0.853	0.556	0	Acvr1c
Adipocytes	0	0.815293	0.862	0.607	0	Me1
Adipocytes	0	0.780263	0.83	0.636	0	Pik3r1
Adipocytes	0	0.763359	0.745	0.643	0	Hp
Adipocytes	0	0.760904	0.878	0.497	0	Alcam
Adipocytes	0	0.759248	0.795	0.524	0	Gpat3
Adipocytes	0	0.758098	0.713	0.545	0	Cp
Adipocytes	0	0.750668	0.832	0.601	0	Ahcyl2
Adipocytes	0	0.750522	0.823	0.723	0	Fermt2
Adipocytes	0	0.748539	0.814	0.608	0	Tiparp
Adipocytes	0	0.738433	0.793	0.529	0	Ccdc80
Adipocytes	0	0.735055	0.948	0.868	0	Ifrd1
Adipocytes	0	0.731159	0.835	0.619	0	Pag1
Adipocytes	0	0.731113	0.869	0.62	0	Dcun1d3
Adipocytes	0	0.718239	0.866	0.603	0	Rbm47
Adipocytes	0	0.715353	0.755	0.549	0	Acly
Adipocytes	0	0.707484	0.675	0.631	0	Npr3
Adipocytes	0	0.707465	0.924	0.786	0	Scd1
Adipocytes	0	0.70631	0.853	0.609	0	Plin1
Adipocytes	0	0.705306	0.835	0.674	0	Svep1
Adipocytes	0	0.702992	0.904	0.602	0	Acss3
Adipocytes	0	0.700638	0.94	0.743	0	Lpl
Adipocytes	0	0.699863	0.821	0.519	0	Osbpl11
Adipocytes	0	0.699548	0.817	0.552	0	Smoc1
Adipocytes	0	0.695882	0.95	0.876	0	Cfd
Adipocytes	0	0.693459	0.913	0.634	0	Atp1a2
Adipocytes	0	0.68237	0.815	0.613	0	Dgat2
Adipocytes	0	0.682145	0.859	0.545	0	Ctcflos
Adipocytes	0	0.67963	0.841	0.491	0	Mmd
Adipocytes	0	0.678475	0.743	0.469	0	Lmo4
Adipocytes	0	0.669346	0.88	0.456	0	Tnfaip8
Adipocytes	0	0.668792	0.887	0.608	0	Pdzrn3
Adipocytes	0	0.665172	0.774	0.575	0	Nabp1
Adipocytes	0	0.65931	0.767	0.468	0	Nudt4
Adipocytes	0	0.649117	0.936	0.656	0	Park2
Adipocytes	0	0.64594	0.879	0.403	0	Dgat1
Adipocytes	0	0.63314	0.83	0.7	0	Foxo1
Adipocytes	0	0.630067	0.937	0.63	0	Efna5
Adipocytes	0	0.627946	0.73	0.553	0	Gm4876
Adipocytes	0	0.627405	0.894	0.61	0	Fhit
Adipocytes	0	0.626692	0.831	0.67	0	Acacb
Adipocytes	0	0.616879	0.844	0.75	0	Retn
Adipocytes	0	0.609597	0.86	0.62	0	Gpcpd1
Adipocytes	0	0.604706	0.805	0.613	0	Cdo1
Adipocytes	0	0.589311	0.777	0.448	0	Abhd5
Adipocytes	0	0.578964	0.815	0.521	0	Acss2
Adipocytes	0	0.577681	0.875	0.542	0	Vegfa
Adipocytes	0	0.569184	0.982	0.882	0	Cd36
Adipocytes	0	0.567247	0.843	0.752	0	Wwtr1
Adipocytes	0	0.564397	0.859	0.611	0	Dpyd
Adipocytes	0	0.564106	0.784	0.635	0	Trabd2b
Adipocytes	0	0.557199	0.767	0.416	0	Ddhd2
Adipocytes	0	0.553735	0.841	0.392	0	Lpin1
Adipocytes	0	0.542698	0.844	0.548	0	Fasn
Adipocytes	0	0.542073	0.837	0.646	0	Noct
Adipocytes	0	0.541141	0.63	0.66	0	Pck1
Adipocytes	0	0.538126	0.788	0.508	0	Snhg11
Adipocytes	0	0.528323	0.726	0.323	0	Bnip3
Adipocytes	0	0.524237	0.773	0.542	0	Gpam
Adipocytes	0	0.516557	0.803	0.515	0	Larp1b
Adipocytes	0	0.514866	0.651	0.359	0	Fbf1
Adipocytes	0	0.499041	0.859	0.579	0	Rin2
Adipocytes	0	0.49856	0.693	0.58	0	Mrap
Adipocytes	0	0.496306	0.79	0.545	0	Tkt
Adipocytes	0	0.492489	0.798	0.517	0	Dlg2
Adipocytes	0	0.488588	0.75	0.697	0	Cstf3
Adipocytes	0	0.484492	0.675	0.422	0	Aacs
Adipocytes	0	0.476946	0.589	0.506	0	Gbp5
Adipocytes	0	0.472392	0.814	0.601	0	Pde1a
Adipocytes	0	0.46414	0.815	0.545	0	Rgcc
Adipocytes	0	0.461909	0.694	0.491	0	Parm1
Adipocytes	0	0.460655	0.844	0.566	0	Slc36a2
Adipocytes	0	0.456669	0.838	0.538	0	Ppp1r9a
Adipocytes	0	0.450182	0.719	0.486	0	Slc16a10
Adipocytes	0	0.445424	0.721	0.435	0	Tbc1d4
Adipocytes	0	0.443139	0.763	0.55	0	A830018L16Rik
Adipocytes	0	0.439428	0.66	0.512	0	Eepd1
Adipocytes	0	0.429852	0.545	0.519	0	Erbb4
Adipocytes	0	0.423081	0.738	0.384	0	Lhfpl2
Adipocytes	0	0.421636	0.698	0.442	0	Cd302
Adipocytes	0	0.420309	0.618	0.393	0	Lsmem1
Adipocytes	0	0.418946	0.672	0.519	0	Fmr1
Adipocytes	0	0.416776	0.747	0.488	0	Plin2
Adipocytes	0	0.414348	0.736	0.459	0	Sort1
Adipocytes	0	0.414072	0.738	0.711	0	Thrsp
Adipocytes	0	0.411448	0.916	0.646	0	Slc24a3
Adipocytes	0	0.409107	0.702	0.379	0	Fas
Adipocytes	0	0.406232	0.88	0.796	0	Etv6
Adipocytes	0	0.398681	0.756	0.469	0	Cnnm2
Adipocytes	0	0.398014	0.836	0.505	0	Akap7
Adipocytes	0	0.394389	0.662	0.518	0	Bach1
Adipocytes	0	0.39249	0.682	0.479	0	Fam241a
Adipocytes	0	0.391625	0.776	0.5	0	Bhlhe40
Adipocytes	0	0.390474	0.659	0.535	0	F3
Adipocytes	0	0.383619	0.636	0.432	0	Pdk4
Adipocytes	0	0.379079	0.75	0.618	0	Cachd1
Adipocytes	0	0.377727	0.627	0.496	0	Slc22a3
Adipocytes	0	0.373298	0.927	0.81	0	Agmo
Adipocytes	0	0.372709	0.736	0.471	0	Deptor
Adipocytes	0	0.369439	0.761	0.551	0	Irs1
Adipocytes	0	0.368843	0.714	0.537	0	Slc22a23
Adipocytes	0	0.366941	0.69	0.603	0	Ppargc1a
Adipocytes	0	0.362465	0.731	0.541	0	Ldha
Adipocytes	0	0.360028	0.745	0.635	0	Prr16
Adipocytes	0	0.358068	0.672	0.47	0	St3gal6
Adipocytes	0	0.354131	0.724	0.584	0	Angpt1
Adipocytes	0	0.354005	0.656	0.367	0	Trib1
Adipocytes	0	0.353282	0.838	0.59	0	Pde7b
Adipocytes	0	0.3522	0.721	0.53	0	Lgr4
Adipocytes	0	0.346237	0.669	0.502	0	Clstn2
Adipocytes	0	0.342148	0.698	0.63	0	Itga7
Adipocytes	0	0.339495	0.914	0.666	0	Mgll
Adipocytes	0	0.336469	0.753	0.435	0	Aspa
Adipocytes	0	0.330436	0.628	0.487	0	Adra1a
Adipocytes	0	0.328475	0.542	0.449	0	Tmem45b
Adipocytes	0	0.327922	0.671	0.497	0	Peg3
Adipocytes	0	0.320011	0.647	0.402	0	Gnai1
Adipocytes	0	0.317635	0.613	0.523	0	Ptch2
Adipocytes	0	0.316304	0.976	0.893	0	Fabp4
Adipocytes	0	0.314833	0.634	0.448	0	Cavin2
Adipocytes	0	0.310685	0.656	0.482	0	Dusp10
Adipocytes	0	0.309162	0.675	0.457	0	Cnksr3
Adipocytes	0	0.303515	0.649	0.452	0	Coq8b
Adipocytes	0	0.300326	0.654	0.658	0	Gpd1
Adipocytes	0	0.297351	0.694	0.423	0	Met
Adipocytes	0	0.296435	0.565	0.427	0	Adcy5
Adipocytes	0	0.295844	0.661	0.493	0	Rnf150
Adipocytes	0	0.29576	0.729	0.498	0	Stambpl1
Adipocytes	0	0.291644	0.796	0.644	0	Dock10
Adipocytes	0	0.285595	0.771	0.558	0	Jazf1
Adipocytes	0	0.285092	0.698	0.648	0	Palmd
Adipocytes	0	0.284386	0.627	0.57	0	Ncam2
Adipocytes	0	0.283816	0.716	0.465	0	Mob3b
Adipocytes	0	0.272729	0.558	0.41	0	Pkp2
Adipocytes	0	0.27247	0.666	0.623	0	Fam110c
Adipocytes	0	0.269471	0.735	0.543	0	Ell2
Adipocytes	0	0.268058	0.581	0.459	0	Ntrk3
Adipocytes	0	0.265677	0.579	0.321	0	Aldh1l1
Adipocytes	0	0.264187	0.882	0.673	0	Syne1
Adipocytes	0	0.263857	0.721	0.638	0	Cobll1
Adipocytes	0	0.261554	0.624	0.323	0	Dnajc15
Adipocytes	0	0.254955	0.778	0.554	0	Mtss1
Adipocytes	0	0.252947	0.672	0.459	0	Lrig1
Adipocytes	6.77413e-298	0.654064	0.649	0.586	2.03224e-294	Rnf19b
Adipocytes	3.69491e-293	0.255776	0.671	0.563	1.10847e-289	Elovl6
Adipocytes	3.24242e-286	0.308634	0.637	0.495	9.72725e-283	Prdx6
Adipocytes	2.15257e-284	0.367846	0.683	0.588	6.4577e-281	Asph
Adipocytes	5.09312e-278	0.282954	0.684	0.58	1.52794e-274	Sbno2
Adipocytes	6.80718e-272	0.312383	0.586	0.42	2.04215e-268	Igf1
Adipocytes	4.32235e-258	0.448562	0.941	0.855	1.2967e-254	Rbpms
Adipocytes	1.25017e-253	0.559723	0.578	0.513	3.75051e-250	Serpine1
Adipocytes	9.37334e-242	0.333537	0.548	0.44	2.812e-238	G3bp2
Adipocytes	5.03735e-222	0.572813	0.844	0.787	1.51121e-218	Xdh
Adipocytes	1.63987e-217	0.413161	0.487	0.361	4.9196e-214	Laptm4b
Adipocytes	5.06977e-213	0.330174	0.572	0.49	1.52093e-209	Slc2a13
Adipocytes	5.02085e-200	0.367621	0.484	0.433	1.50625e-196	St6galnac5
Adipocytes	1.40162e-187	0.688834	0.732	0.715	4.20485e-184	Iigp1
Adipocytes	1.16299e-175	0.580827	0.568	0.497	3.48898e-172	Dhx40
Adipocytes	3.32002e-162	0.390773	0.752	0.767	9.96007e-159	Xist
Adipocytes	5.71876e-162	0.546195	0.772	0.737	1.71563e-158	Pcsk5
Adipocytes	1.15017e-150	0.423073	0.731	0.685	3.4505e-147	Ppp2ca
Adipocytes	5.70586e-145	0.264894	0.855	0.769	1.71176e-141	Btaf1
Adipocytes	8.1243e-145	0.44245	0.541	0.616	2.43729e-141	Gm16685
Adipocytes	4.22189e-137	0.283343	0.814	0.739	1.26657e-133	Uap1
Adipocytes	1.22226e-112	0.263442	0.751	0.649	3.66677e-109	Zbtb11
Adipocytes	2.14954e-106	0.705166	0.879	0.883	6.44861e-103	Jak1
Adipocytes	6.67079e-104	0.479708	0.794	0.801	2.00124e-100	Clic4
Adipocytes	2.85214e-40	0.347936	0.803	0.836	8.55642e-37	Tsc22d2
Adipocytes	2.13474e-25	0.358437	0.473	0.475	6.40422e-22	Chka
Adipocytes	4.28581e-11	0.346225	0.32	0.374	1.28574e-07	Nnat
ASPCs	0	2.73649	0.913	0.419	0	Tnfaip6
ASPCs	0	2.32852	0.998	0.933	0	Gsn
ASPCs	0	2.26911	0.981	0.487	0	Col1a1
ASPCs	0	2.15232	0.975	0.369	0	Gpc6
ASPCs	0	2.14	0.982	0.431	0	Arhgap6
ASPCs	0	2.13304	0.907	0.335	0	Gfpt2
ASPCs	0	2.10574	0.786	0.305	0	Opcml
ASPCs	0	2.10411	0.987	0.65	0	Col3a1
ASPCs	0	2.0676	0.988	0.437	0	Col1a2
ASPCs	0	1.89111	0.976	0.356	0	Tmeff2
ASPCs	0	1.82983	0.887	0.343	0	Creb5
ASPCs	0	1.77453	0.806	0.375	0	Ugdh
ASPCs	0	1.70378	0.974	0.405	0	Naaladl2
ASPCs	0	1.61555	0.977	0.296	0	Lama2
ASPCs	0	1.60246	0.95	0.417	0	Nova1
ASPCs	0	1.47382	0.926	0.313	0	Fbn1
ASPCs	0	1.46697	0.96	0.331	0	Adamtsl1
ASPCs	0	1.44043	0.916	0.286	0	Sdk1
ASPCs	0	1.40756	0.973	0.58	0	Egfr
ASPCs	0	1.39718	0.897	0.638	0	Nav3
ASPCs	0	1.39626	0.77	0.27	0	Meg3
ASPCs	0	1.34755	0.902	0.317	0	Magi2
ASPCs	0	1.34304	0.721	0.233	0	Fn1
ASPCs	0	1.29605	0.966	0.422	0	Dcn
ASPCs	0	1.24269	0.832	0.317	0	Adgrd1
ASPCs	0	1.21362	0.951	0.438	0	Rhoj
ASPCs	0	1.2106	0.794	0.313	0	Fndc1
ASPCs	0	1.20913	0.88	0.314	0	Ifi205
ASPCs	0	1.15552	0.96	0.722	0	Man1a
ASPCs	0	1.14505	0.788	0.38	0	Errfi1
ASPCs	0	1.12509	0.787	0.447	0	Igfbp5
ASPCs	0	1.11695	0.677	0.357	0	Sema3c
ASPCs	0	1.11202	0.92	0.318	0	Fstl1
ASPCs	0	1.10611	0.942	0.574	0	Ebf2
ASPCs	0	1.09504	0.928	0.476	0	Ust
ASPCs	0	1.06337	0.656	0.39	0	Cd55
ASPCs	0	1.05045	0.938	0.342	0	Col5a2
ASPCs	0	1.00939	0.937	0.598	0	Zfpm2
ASPCs	0	1.00471	0.889	0.403	0	Pde3a
ASPCs	0	1.00181	0.687	0.316	0	Gas7
ASPCs	0	0.990313	0.894	0.474	0	Frmd4b
ASPCs	0	0.939307	0.907	0.478	0	Lima1
ASPCs	0	0.930649	0.935	0.553	0	Slc4a4
ASPCs	0	0.924964	0.896	0.349	0	Col6a3
ASPCs	0	0.907368	0.915	0.649	0	Nfkb1
ASPCs	0	0.905324	0.635	0.224	0	Pcdh9
ASPCs	0	0.895007	0.924	0.478	0	Mitf
ASPCs	0	0.886631	0.883	0.571	0	Pcdh7
ASPCs	0	0.882274	0.867	0.269	0	Antxr1
ASPCs	0	0.868871	0.961	0.698	0	Adamts12
ASPCs	0	0.866582	0.938	0.596	0	Mid1
ASPCs	0	0.852157	0.747	0.312	0	Flrt2
ASPCs	0	0.851833	0.715	0.318	0	Thsd7a
ASPCs	0	0.838418	0.88	0.303	0	Ifi204
ASPCs	0	0.825298	0.737	0.389	0	Bmper
ASPCs	0	0.821699	0.824	0.424	0	C3
ASPCs	0	0.814203	0.898	0.525	0	Cacna2d1
ASPCs	0	0.804745	0.851	0.476	0	Klf4
ASPCs	0	0.79691	0.867	0.439	0	Tspan5
ASPCs	0	0.786166	0.576	0.214	0	Has1
ASPCs	0	0.785903	0.61	0.299	0	Sntg1
ASPCs	0	0.782771	0.612	0.34	0	Pi16
ASPCs	0	0.76882	0.974	0.632	0	Airn
ASPCs	0	0.743805	0.967	0.797	0	Mast4
ASPCs	0	0.742844	0.853	0.705	0	Abi1
ASPCs	0	0.739468	0.649	0.323	0	Dpp4
ASPCs	0	0.739035	0.835	0.424	0	Prrx1
ASPCs	0	0.733369	0.853	0.393	0	Ltbp1
ASPCs	0	0.733106	0.811	0.438	0	Col5a3
ASPCs	0	0.732019	0.657	0.286	0	Col14a1
ASPCs	0	0.723488	0.985	0.909	0	Slit3
ASPCs	0	0.71584	0.861	0.265	0	Clec3b
ASPCs	0	0.70941	0.806	0.324	0	Frmd6
ASPCs	0	0.701737	0.81	0.293	0	Dclk1
ASPCs	0	0.686086	0.933	0.682	0	Arhgap24
ASPCs	0	0.677184	0.697	0.281	0	Eln
ASPCs	0	0.674918	0.902	0.651	0	Plpp3
ASPCs	0	0.671045	0.895	0.495	0	Zfp521
ASPCs	0	0.670942	0.747	0.283	0	Igfbp6
ASPCs	0	0.662539	0.816	0.312	0	Timp2
ASPCs	0	0.658243	0.784	0.458	0	Irak3
ASPCs	0	0.654776	0.887	0.583	0	Arhgap21
ASPCs	0	0.651828	0.897	0.698	0	Srgap1
ASPCs	0	0.63667	0.847	0.394	0	Fap
ASPCs	0	0.628235	0.824	0.43	0	Sned1
ASPCs	0	0.626422	0.89	0.488	0	Arhgap42
ASPCs	0	0.624442	0.735	0.378	0	Eda
ASPCs	0	0.615326	0.902	0.671	0	Heg1
ASPCs	0	0.608762	0.613	0.258	0	Ppp2r2b
ASPCs	0	0.606619	0.759	0.446	0	Plce1
ASPCs	0	0.605077	0.796	0.349	0	Col6a2
ASPCs	0	0.601732	0.782	0.261	0	Lpar1
ASPCs	0	0.596092	0.78	0.249	0	Ifi207
ASPCs	0	0.591588	0.762	0.298	0	Efemp1
ASPCs	0	0.590178	0.761	0.27	0	Il1rl2
ASPCs	0	0.589802	0.657	0.406	0	Anxa3
ASPCs	0	0.581992	0.888	0.494	0	Anxa1
ASPCs	0	0.581856	0.695	0.267	0	Sulf1
ASPCs	0	0.569964	0.73	0.25	0	Scara5
ASPCs	0	0.558395	0.716	0.239	0	Nox4
ASPCs	0	0.557988	0.817	0.343	0	Dpt
ASPCs	0	0.557691	0.727	0.429	0	Pid1
ASPCs	0	0.553034	0.775	0.333	0	Pdgfra
ASPCs	0	0.550735	0.824	0.369	0	Serping1
ASPCs	0	0.54961	0.835	0.508	0	Abi3bp
ASPCs	0	0.544223	0.819	0.546	0	Lmna
ASPCs	0	0.543554	0.715	0.285	0	Apbb1ip
ASPCs	0	0.54345	0.831	0.67	0	Smurf2
ASPCs	0	0.533088	0.813	0.342	0	S100a6
ASPCs	0	0.529245	0.805	0.528	0	Il1r1
ASPCs	0	0.520615	0.698	0.261	0	Abca8a
ASPCs	0	0.518573	0.646	0.344	0	Ackr3
ASPCs	0	0.515407	0.815	0.38	0	Samd4
ASPCs	0	0.500283	0.557	0.276	0	Slit2
ASPCs	0	0.496209	0.799	0.309	0	Col6a1
ASPCs	0	0.488357	0.649	0.371	0	Ptprj
ASPCs	0	0.486898	0.618	0.209	0	Postn
ASPCs	0	0.480563	0.594	0.265	0	Vcan
ASPCs	0	0.47658	0.655	0.298	0	Emp1
ASPCs	0	0.47339	0.748	0.456	0	Eif4e
ASPCs	0	0.46718	0.671	0.23	0	Cd44
ASPCs	0	0.466038	0.571	0.221	0	Gpc3
ASPCs	0	0.462399	0.63	0.245	0	Dpysl3
ASPCs	0	0.459205	0.817	0.35	0	Prkg1
ASPCs	0	0.455788	0.614	0.372	0	Epha3
ASPCs	0	0.455368	0.86	0.485	0	Tbx15
ASPCs	0	0.45242	0.694	0.334	0	Sdc2
ASPCs	0	0.44071	0.637	0.372	0	C4b
ASPCs	0	0.440648	0.626	0.255	0	Plat
ASPCs	0	0.438877	0.729	0.365	0	Lhfp
ASPCs	0	0.433337	0.628	0.372	0	Gem
ASPCs	0	0.431151	0.714	0.38	0	Lsamp
ASPCs	0	0.430765	0.658	0.281	0	Ror1
ASPCs	0	0.430173	0.69	0.321	0	Cmah
ASPCs	0	0.429309	0.817	0.392	0	Atp8b1
ASPCs	0	0.426182	0.706	0.422	0	Adam23
ASPCs	0	0.42533	0.717	0.376	0	Dcbld2
ASPCs	0	0.41536	0.655	0.444	0	Fgf10
ASPCs	0	0.404389	0.846	0.613	0	Uap1
ASPCs	0	0.397273	0.637	0.305	0	Slco3a1
ASPCs	0	0.39694	0.63	0.36	0	Rad51b
ASPCs	0	0.395068	0.643	0.315	0	Robo1
ASPCs	0	0.394535	0.819	0.613	0	Pam
ASPCs	0	0.392881	0.704	0.359	0	Pcolce
ASPCs	0	0.390393	0.651	0.339	0	Gpx3
ASPCs	0	0.389426	0.912	0.682	0	Sparc
ASPCs	0	0.384862	0.759	0.375	0	Glis3
ASPCs	0	0.382352	0.789	0.494	0	Birc3
ASPCs	0	0.37996	0.76	0.465	0	Adamts5
ASPCs	0	0.378828	0.789	0.511	0	Fmnl2
ASPCs	0	0.375961	0.894	0.686	0	Esr1
ASPCs	0	0.374004	0.532	0.295	0	Pdpn
ASPCs	0	0.372673	0.829	0.612	0	Casp4
ASPCs	0	0.372619	0.77	0.345	0	Slc9a9
ASPCs	0	0.371654	0.724	0.391	0	Nckap5
ASPCs	0	0.369205	0.67	0.285	0	Cdh11
ASPCs	0	0.365824	0.536	0.263	0	Rgs6
ASPCs	0	0.360767	0.811	0.593	0	Jun
ASPCs	0	0.358568	0.752	0.362	0	Fgfr1
ASPCs	0	0.356523	0.529	0.205	0	Rorb
ASPCs	0	0.355243	0.653	0.259	0	Aebp1
ASPCs	0	0.352958	0.821	0.588	0	Sntb2
ASPCs	0	0.352553	0.645	0.259	0	Lum
ASPCs	0	0.35108	0.768	0.523	0	Rnf213
ASPCs	0	0.349973	0.71	0.222	0	Pde11a
ASPCs	0	0.349237	0.729	0.334	0	Chrm3
ASPCs	0	0.344937	0.636	0.308	0	Ecm1
ASPCs	0	0.340966	0.62	0.235	0	C1qtnf7
ASPCs	0	0.338544	0.629	0.252	0	Mfap5
ASPCs	0	0.335725	0.644	0.266	0	Klf12
ASPCs	0	0.334729	0.627	0.316	0	Slc8a1
ASPCs	0	0.33121	0.779	0.512	0	Rbpj
ASPCs	0	0.330273	0.614	0.188	0	Itgbl1
ASPCs	0	0.327186	0.557	0.204	0	Ston2
ASPCs	0	0.325861	0.582	0.136	0	Galnt17
ASPCs	0	0.322228	0.683	0.255	0	Dennd2a
ASPCs	0	0.322167	0.624	0.36	0	Nhsl1
ASPCs	0	0.321609	0.607	0.353	0	Rcan2
ASPCs	0	0.321208	0.517	0.241	0	Basp1
ASPCs	0	0.320364	0.62	0.458	0	Rnf217
ASPCs	0	0.312935	0.679	0.305	0	Kcnt2
ASPCs	0	0.312818	0.647	0.308	0	Klhl13
ASPCs	0	0.311645	0.547	0.193	0	Gpm6b
ASPCs	0	0.307945	0.763	0.573	0	Col15a1
ASPCs	0	0.305436	0.66	0.331	0	Runx1t1
ASPCs	0	0.301658	0.782	0.667	0	Pde8a
ASPCs	0	0.297285	0.594	0.316	0	Eya4
ASPCs	0	0.296084	0.688	0.461	0	Gramd3
ASPCs	0	0.290449	0.722	0.449	0	Serpinh1
ASPCs	0	0.290226	0.507	0.169	0	Lvrn
ASPCs	0	0.288629	0.761	0.571	0	Ar
ASPCs	0	0.283649	0.757	0.459	0	Hecw2
ASPCs	0	0.283572	0.6	0.297	0	Medag
ASPCs	0	0.279413	0.685	0.343	0	Fam129a
ASPCs	0	0.275168	0.682	0.486	0	Aldh1a1
ASPCs	0	0.274106	0.623	0.327	0	Stxbp6
ASPCs	0	0.272702	0.595	0.206	0	Sobp
ASPCs	0	0.272528	0.642	0.373	0	Ifi203
ASPCs	0	0.271496	0.686	0.423	0	Icam1
ASPCs	0	0.271116	0.573	0.283	0	Arhgap20
ASPCs	0	0.268741	0.585	0.3	0	Cebpd
ASPCs	0	0.265916	0.574	0.446	0	Ntn1
ASPCs	0	0.26511	0.598	0.242	0	Aff2
ASPCs	0	0.263885	0.809	0.587	0	B3galt1
ASPCs	0	0.262879	0.783	0.185	0	Dnm3os
ASPCs	0	0.262858	0.716	0.553	0	Rhoq
ASPCs	0	0.261093	0.704	0.374	0	Parp8
ASPCs	0	0.260742	0.597	0.264	0	Pcolce2
ASPCs	0	0.257262	0.599	0.233	0	Ogn
ASPCs	0	0.256536	0.705	0.316	0	Enox1
ASPCs	0	0.252943	0.643	0.403	0	Slc43a3
ASPCs	0	0.251871	0.8	0.662	0	Grb10
ASPCs	0	0.250127	0.729	0.441	0	Nop58
ASPCs	2.74615e-288	0.323193	0.65	0.416	8.23846e-285	Atf3
ASPCs	1.2834e-264	0.266529	0.547	0.339	3.85021e-261	Il6
ASPCs	2.44857e-247	0.357227	0.494	0.196	7.34572e-244	Has2
ASPCs	2.76737e-243	0.330157	0.509	0.268	8.30212e-240	Apod
ASPCs	1.2518e-211	0.354129	0.5	0.232	3.7554e-208	Gabra3
ASPCs	3.55651e-202	0.375423	0.511	0.327	1.06695e-198	Csmd1
ASPCs	4.02267e-112	0.30861	0.463	0.204	1.2068e-108	Car8
ASPCs	6.93089e-70	0.483212	0.457	0.282	2.07927e-66	Ptgs2
ASPCs	7.9263e-70	0.400416	0.464	0.232	2.37789e-66	Mmp3
ASPCs	2.84695e-54	0.510023	0.839	0.739	8.54084e-51	Adam12
ASPCs	1.01971e-40	0.301773	0.943	0.856	3.05914e-37	Auts2
ASPCs	5.98968e-24	0.387722	0.415	0.226	1.7969e-20	Sema3e
ASPCs	4.98202e-10	0.259822	0.428	0.31	1.49461e-06	Ism1
SMCs	0	2.75781	0.993	0.623	0	Prkg1
SMCs	0	2.24197	0.974	0.452	0	Cacna1c
SMCs	0	2.02717	0.904	0.528	0	Kcnq5
SMCs	0	1.98748	0.944	0.339	0	Adgrl3
SMCs	0	1.90929	0.942	0.406	0	Abcc9
SMCs	0	1.81551	0.958	0.41	0	Myo1b
SMCs	0	1.73031	0.948	0.435	0	Sgip1
SMCs	0	1.70598	0.859	0.551	0	Rgs5
SMCs	0	1.58992	0.913	0.534	0	Plcl1
SMCs	0	1.37015	0.891	0.504	0	Notch3
SMCs	0	1.34226	0.81	0.39	0	Lin7a
SMCs	0	1.29438	0.879	0.252	0	Ano1
SMCs	0	1.29032	0.884	0.472	0	Inpp4b
SMCs	0	1.12183	0.851	0.406	0	Chn1
SMCs	0	1.0895	0.907	0.511	0	Itga1
SMCs	0	1.08503	0.832	0.404	0	Slc12a2
SMCs	1.79014e-292	0.788461	0.777	0.407	5.37042e-289	Prune2
SMCs	9.00503e-290	0.832081	0.76	0.326	2.70151e-286	Cdh2
SMCs	1.56948e-269	1.01435	0.879	0.563	4.70843e-266	Ptprk
SMCs	2.93147e-267	0.56259	0.702	0.291	8.7944e-264	Pde8b
SMCs	4.32913e-263	1.00177	0.848	0.481	1.29874e-259	Gucy1a2
SMCs	8.62412e-253	1.03659	0.866	0.649	2.58724e-249	Cobll1
SMCs	4.00332e-247	0.677003	0.696	0.198	1.20099e-243	Trpc3
SMCs	2.68282e-245	0.771536	0.733	0.296	8.04845e-242	Il34
SMCs	5.8988e-241	0.916788	0.763	0.36	1.76964e-237	Ppfia2
SMCs	2.01876e-232	0.957077	0.9	0.646	6.05627e-229	Rasal2
SMCs	1.23848e-228	0.657759	0.74	0.328	3.71544e-225	Gjc1
SMCs	1.52297e-222	0.540402	0.623	0.207	4.56892e-219	Trpc6
SMCs	3.22348e-209	0.847549	0.841	0.539	9.67045e-206	Eps8
SMCs	2.06928e-207	0.8785	0.803	0.478	6.20785e-204	Gm14005
SMCs	9.08539e-207	0.944874	0.784	0.466	2.72562e-203	Sema5a
SMCs	1.19272e-204	1.13871	0.981	0.898	3.57816e-201	Mast4
SMCs	4.45099e-204	0.682415	0.758	0.443	1.3353e-200	Mfge8
SMCs	1.7061e-202	0.559778	0.659	0.325	5.11829e-199	Cpm
SMCs	9.2084e-201	0.799076	0.878	0.669	2.76252e-197	Dock10
SMCs	5.82869e-191	0.440532	0.696	0.364	1.74861e-187	Dapk2
SMCs	1.93746e-189	0.366025	0.662	0.363	5.81239e-186	Specc1
SMCs	2.46725e-187	0.818836	0.906	0.644	7.40175e-184	Igfbp7
SMCs	2.83208e-185	0.53986	0.681	0.306	8.49624e-182	Mylk
SMCs	1.11503e-184	0.552423	0.662	0.318	3.34509e-181	Adap2
SMCs	7.28932e-182	0.610553	0.721	0.378	2.1868e-178	Agtr1a
SMCs	2.44923e-174	0.654314	0.683	0.354	7.34769e-171	Mrvi1
SMCs	1.69556e-173	0.5108	0.654	0.34	5.08669e-170	Mamdc2
SMCs	4.75159e-173	0.777382	0.837	0.69	1.42548e-169	Arhgap26
SMCs	4.04147e-171	0.64658	0.671	0.368	1.21244e-167	Rnf152
SMCs	1.55364e-168	0.907765	0.636	0.205	4.66093e-165	Stac
SMCs	6.12075e-164	0.716579	0.807	0.545	1.83622e-160	Enox1
SMCs	4.48932e-162	1.16895	0.828	0.613	1.34679e-158	Timp3
SMCs	1.02858e-160	1.01022	0.827	0.447	3.08573e-157	Postn
SMCs	6.30199e-160	0.476985	0.614	0.272	1.8906e-156	Gm28055
SMCs	1.25121e-155	0.63999	0.851	0.6	3.75362e-152	Crim1
SMCs	1.19057e-148	0.722387	0.829	0.639	3.5717e-145	Sh3rf1
SMCs	1.71434e-144	0.371034	0.585	0.266	5.14302e-141	Nostrin
SMCs	2.00815e-144	0.673172	0.743	0.434	6.02446e-141	Pde10a
SMCs	1.77902e-143	0.59898	0.811	0.588	5.33705e-140	Adgrf5
SMCs	3.46942e-143	0.479643	0.668	0.455	1.04083e-139	Cdk6
SMCs	4.99434e-143	0.613665	0.816	0.607	1.4983e-139	Art3
SMCs	1.12182e-141	0.455629	0.724	0.5	3.36546e-138	Mcam
SMCs	1.49554e-141	0.751757	0.698	0.484	4.48661e-138	Gcnt2
SMCs	9.08967e-140	0.426495	0.653	0.403	2.7269e-136	Lrrc4c
SMCs	8.12925e-139	0.527778	0.648	0.398	2.43878e-135	Gucy1a1
SMCs	1.83997e-138	0.624016	0.811	0.587	5.51992e-135	Nckap5
SMCs	1.02054e-134	0.398312	0.595	0.284	3.06162e-131	Piezo2
SMCs	8.30183e-133	0.499613	0.657	0.345	2.49055e-129	Ngf
SMCs	3.09076e-132	0.576935	0.756	0.478	9.27229e-129	Pcdh19
SMCs	6.76247e-131	0.485424	0.643	0.389	2.02874e-127	Gucy1b1
SMCs	5.16336e-127	0.484431	0.653	0.401	1.54901e-123	Cyp4b1
SMCs	3.47561e-126	0.732907	0.648	0.367	1.04268e-122	Gm26802
SMCs	1.09018e-124	0.558382	0.797	0.63	3.27055e-121	Frmd4a
SMCs	1.31775e-118	0.539457	0.621	0.348	3.95326e-115	Daam2
SMCs	4.91642e-116	0.586277	0.816	0.684	1.47493e-112	Arhgap32
SMCs	8.75275e-115	0.456691	0.634	0.367	2.62583e-111	Nr2f2
SMCs	8.97384e-115	0.530351	0.696	0.493	2.69215e-111	Fam107b
SMCs	7.06166e-111	0.463406	0.698	0.446	2.1185e-107	Klhl29
SMCs	4.17436e-110	0.648141	0.724	0.483	1.25231e-106	Dmd
SMCs	1.85427e-109	0.468566	0.711	0.48	5.56281e-106	Bzw2
SMCs	2.31385e-109	0.692885	0.883	0.692	6.94156e-106	Pde3a
SMCs	1.7964e-104	0.53623	0.842	0.67	5.38921e-101	Pik3r1
SMCs	5.96986e-103	0.366471	0.567	0.311	1.79096e-99	Cpe
SMCs	1.42495e-102	0.521047	0.72	0.6	4.27486e-99	Arap2
SMCs	2.76643e-101	0.586347	0.847	0.695	8.29928e-98	Slc24a3
SMCs	4.98696e-101	0.75527	0.955	0.835	1.49609e-97	Airn
SMCs	8.07453e-100	0.415332	0.645	0.345	2.42236e-96	Aspn
SMCs	3.52867e-98	0.38581	0.676	0.448	1.0586e-94	Enpep
SMCs	5.06741e-97	0.290785	0.614	0.436	1.52022e-93	Tinagl1
SMCs	9.75488e-97	0.674301	0.618	0.437	2.92646e-93	Ednrb
SMCs	4.15803e-96	0.257303	0.526	0.219	1.24741e-92	Kcnj8
SMCs	1.06527e-95	0.541504	0.871	0.727	3.19582e-92	Arhgap42
SMCs	1.51063e-92	0.379522	0.581	0.352	4.53189e-89	Ccdc3
SMCs	3.45355e-89	0.437852	0.74	0.541	1.03606e-85	2022-09-11
SMCs	1.0623e-86	0.377763	0.562	0.287	3.18689e-83	Gipr
SMCs	7.73926e-86	0.488248	0.962	0.855	2.32178e-82	Adamts12
SMCs	9.25281e-86	0.255405	0.502	0.236	2.77584e-82	Rgs4
SMCs	7.58371e-85	0.405334	0.726	0.593	2.27511e-81	Aff3
SMCs	5.61571e-80	0.329589	0.774	0.606	1.68471e-76	Dgkh
SMCs	8.81362e-80	0.316168	0.527	0.297	2.64409e-76	Tnfrsf21
SMCs	4.48751e-79	0.507018	0.623	0.495	1.34625e-75	Ccdc141
SMCs	3.90641e-77	0.301956	0.476	0.093	1.17192e-73	1810011H11Rik
SMCs	1.09995e-76	0.559152	0.542	0.351	3.29985e-73	Myh11
SMCs	1.16871e-74	0.539843	0.761	0.581	3.50613e-71	Lhfp
SMCs	7.75695e-73	0.499581	0.919	0.801	2.32708e-69	Col4a1
SMCs	4.45101e-72	0.256378	0.886	0.801	1.3353e-68	Vcl
SMCs	6.00209e-72	0.360085	0.664	0.448	1.80063e-68	Pdlim1
SMCs	1.44592e-71	0.566216	0.567	0.425	4.33776e-68	P3h2
SMCs	2.57689e-69	0.298173	0.513	0.291	7.73068e-66	Ankrd6
SMCs	3.85389e-69	0.420918	0.696	0.504	1.15617e-65	Ror1
SMCs	6.57234e-69	0.26059	0.931	0.901	1.9717e-65	Cd36
SMCs	7.42222e-69	0.387791	0.557	0.36	2.22667e-65	Tpm1
SMCs	1.30746e-68	0.33987	0.662	0.486	3.92238e-65	Spon1
SMCs	8.5467e-68	0.562538	0.698	0.546	2.56401e-64	Fam129a
SMCs	4.26879e-65	0.74092	0.628	0.43	1.28064e-61	Prkcg
SMCs	7.49966e-62	0.608047	0.607	0.423	2.2499e-58	Rgs6
SMCs	5.3197e-61	0.282854	0.655	0.643	1.59591e-57	Itga7
SMCs	3.07445e-59	0.397287	0.908	0.87	9.22335e-56	Rbpms
SMCs	5.38366e-59	0.472746	0.655	0.541	1.6151e-55	Kalrn
SMCs	2.00676e-56	0.284859	0.851	0.78	6.02028e-53	Fry
SMCs	2.28815e-55	0.394537	0.724	0.643	6.86445e-52	Epas1
SMCs	1.91562e-53	0.550985	0.649	0.52	5.74687e-50	9530026P05Rik
SMCs	5.52962e-52	0.316036	0.837	0.74	1.65889e-48	Fermt2
SMCs	8.87865e-52	0.370584	0.866	0.785	2.6636e-48	Col4a2
SMCs	3.09467e-50	0.400227	0.925	0.793	9.28401e-47	Ebf2
SMCs	3.17162e-49	0.30683	0.485	0.327	9.51485e-46	Pde5a
SMCs	3.30149e-48	0.278602	0.677	0.501	9.90447e-45	Slco3a1
SMCs	4.72067e-48	0.26924	0.843	0.745	1.4162e-44	Nrp1
SMCs	2.75835e-46	0.474016	0.617	0.488	8.27505e-43	Nr4a3
SMCs	6.1618e-46	0.395588	0.922	0.818	1.84854e-42	Sparc
SMCs	8.55934e-45	0.312627	0.846	0.748	2.5678e-41	Cacna2d1
SMCs	2.71862e-39	0.308788	0.668	0.587	8.15586e-36	Fam49a
SMCs	1.02785e-38	0.335558	0.48	0.364	3.08356e-35	Gm30835
SMCs	2.11058e-38	0.324741	0.717	0.637	6.33173e-35	Mef2c
SMCs	2.94585e-38	0.517882	0.508	0.424	8.83755e-35	Synpo2
SMCs	5.92512e-34	0.339849	0.738	0.686	1.77754e-30	Nr3c2
SMCs	6.39927e-32	0.31355	0.667	0.608	1.91978e-28	Nhsl2
SMCs	6.61762e-32	0.322266	0.631	0.536	1.98529e-28	Tnfaip8
SMCs	2.73871e-31	0.336477	0.882	0.744	8.21612e-28	Rhoj
SMCs	1.59238e-29	0.298016	0.711	0.644	4.77715e-26	Ahcyl2
SMCs	3.36144e-29	0.333435	0.686	0.641	1.00843e-25	Pde1a
SMCs	3.77681e-28	0.286101	0.472	0.347	1.13304e-24	Ednra
SMCs	7.21691e-28	0.562081	0.404	0.273	2.16507e-24	Mgp
SMCs	6.86316e-24	0.308342	0.684	0.649	2.05895e-20	Prickle2
SMCs	3.09348e-23	0.371509	0.515	0.461	9.28045e-20	Egflam
SMCs	2.53569e-21	0.328198	0.722	0.726	7.60708e-18	Pde4d
SMCs	6.38173e-19	0.366432	0.496	0.452	1.91452e-15	Pawr
SMCs	5.54323e-15	0.295552	0.566	0.551	1.66297e-11	Sh3bgrl
SMCs	2.96809e-13	0.266681	0.553	0.531	8.90427e-10	Meox2
SMCs	2.91219e-12	0.309724	0.341	0.259	8.73657e-09	Dgkb
SMCs	1.9565e-09	0.300163	0.451	0.446	5.86951e-06	Carmn
SMCs	3.41856e-09	0.398601	0.415	0.36	1.02557e-05	Adamts4
SMCs	4.47873e-07	0.2743	0.328	0.28	0.00134362	Tagln
SMCs	4.57517e-07	0.356262	0.19	0.191	0.00137255	Acta2
SMCs	0.00564468	0.282258	0.425	0.585	1	Ntrk2
Schwann	3.09651e-166	0.334916	0.833	0.031	9.28954e-163	Pof1b
Schwann	6.69711e-166	0.614088	1	0.068	2.00913e-162	Arhgef38
Schwann	6.81539e-160	0.305761	0.861	0.029	2.04462e-156	Dsg2
Schwann	2.35245e-94	0.887241	0.972	0.037	7.05735e-91	Vtcn1
Schwann	3.86007e-72	0.919089	1	0.113	1.15802e-68	Kcnh1
Schwann	4.84199e-67	0.46215	1	0.138	1.4526e-63	Clca3a1
Schwann	9.61714e-64	0.332433	1	0.156	2.88514e-60	Pik3c2g
Schwann	2.55303e-63	1.68232	1	0.116	7.65908e-60	Ttc6
Schwann	4.50658e-63	0.730507	0.972	0.126	1.35197e-59	Wwc1
Schwann	3.34286e-62	0.814932	1	0.175	1.00286e-58	Grhl2
Schwann	7.89624e-57	1.34209	1	0.31	2.36887e-53	Rasgrf1
Schwann	2.56817e-56	0.486914	0.986	0.145	7.70452e-53	Macc1
Schwann	5.69703e-56	1.06242	1	0.284	1.70911e-52	A830008E24Rik
Schwann	7.69948e-56	1.01974	1	0.22	2.30984e-52	Tmprss2
Schwann	1.51068e-55	0.50874	0.764	0.054	4.53203e-52	Tfap2b
Schwann	3.78926e-55	0.4571	1	0.181	1.13678e-51	Zfp804b
Schwann	1.26023e-53	0.386811	1	0.215	3.7807e-50	Shank2
Schwann	1.39968e-52	2.56114	1	0.295	4.19905e-49	Tmem56
Schwann	5.60297e-52	1.08203	1	0.294	1.68089e-48	Adarb2
Schwann	1.16052e-51	1.30166	0.986	0.291	3.48157e-48	Mtmr7
Schwann	7.88359e-51	0.299882	0.833	0.132	2.36508e-47	Wnk2
Schwann	8.82619e-51	0.637433	0.986	0.254	2.64786e-47	Grip1
Schwann	1.14682e-50	1.96157	1	0.304	3.44046e-47	Ank3
Schwann	1.52977e-50	4.24609	1	0.36	4.5893e-47	Nrxn3
Schwann	5.5019e-50	0.724208	1	0.306	1.65057e-46	Kcnma1
Schwann	1.38168e-49	1.21086	0.972	0.214	4.14503e-46	Trpc6
Schwann	4.18086e-49	1.61783	1	0.449	1.25426e-45	Esrrg
Schwann	2.15353e-48	1.77633	0.972	0.222	6.46059e-45	Pgr
Schwann	8.14591e-48	3.81997	0.986	0.423	2.44377e-44	Prlr
Schwann	1.59935e-47	0.421479	1	0.379	4.79805e-44	Ano4
Schwann	2.08576e-47	1.77048	1	0.57	6.25727e-44	Runx1
Schwann	9.79726e-47	0.28893	0.972	0.289	2.93918e-43	C77080
Schwann	1.11373e-46	3.7696	0.986	0.412	3.34118e-43	Slc12a2
Schwann	4.70482e-46	0.282115	1	0.404	1.41145e-42	Pde1c
Schwann	1.28165e-45	2.60763	1	0.732	3.84494e-42	Trps1
Schwann	2.85201e-45	0.899531	0.958	0.288	8.55604e-42	Gipc2
Schwann	3.21002e-45	1.07759	0.972	0.258	9.63006e-42	Ccdc162
Schwann	5.57874e-45	0.634496	1	0.449	1.67362e-41	Dock5
Schwann	1.60257e-44	0.472227	1	0.369	4.80771e-41	Specc1
Schwann	9.95514e-44	0.846255	1	0.47	2.98654e-40	Shroom3
Schwann	9.051e-43	0.55967	0.875	0.171	2.7153e-39	Cdh1
Schwann	1.72403e-42	1.98164	0.958	0.29	5.1721e-39	Piezo2
Schwann	3.40793e-42	2.01993	0.972	0.57	1.02238e-38	Alcam
Schwann	7.0672e-41	1.70179	0.931	0.233	2.12016e-37	Slc7a2
Schwann	1.70404e-40	1.0716	0.986	0.492	5.11211e-37	Cadps2
Schwann	5.22487e-40	0.529267	1	0.335	1.56746e-36	Adgrg6
Schwann	6.65123e-40	1.60819	0.986	0.632	1.99537e-36	Rin2
Schwann	1.01297e-39	0.624685	0.972	0.481	3.03892e-36	Nav2
Schwann	2.40131e-39	0.909499	0.931	0.337	7.20393e-36	Mboat1
Schwann	2.49112e-39	0.267272	1	0.437	7.47335e-36	Pkp2
Schwann	1.50555e-38	0.45858	1	0.489	4.51666e-35	Ppm1l
Schwann	4.52008e-37	2.53733	0.944	0.627	1.35602e-33	Agps
Schwann	6.71175e-37	0.986253	0.986	0.433	2.01353e-33	Lmo7
Schwann	4.00132e-36	0.65519	0.903	0.253	1.20039e-32	Dscam
Schwann	1.14728e-34	1.16855	0.986	0.569	3.44185e-31	Ptprk
Schwann	2.00167e-34	1.1351	1	0.686	6.00502e-31	Nr3c2
Schwann	2.35826e-34	0.781644	0.889	0.311	7.07478e-31	Rab27b
Schwann	9.78958e-34	0.690825	0.819	0.16	2.93687e-30	Cyp3a57
Schwann	1.25211e-33	1.14504	0.903	0.265	3.75632e-30	Ano1
Schwann	3.53574e-33	0.517514	1	0.523	1.06072e-29	Erbb4
Schwann	4.4087e-33	1.61841	0.875	0.139	1.32261e-29	Wfdc2
Schwann	6.318e-33	0.772161	0.889	0.273	1.8954e-29	Gata3
Schwann	9.13296e-33	1.04142	0.944	0.41	2.73989e-29	Gsr
Schwann	1.55114e-32	0.45288	0.917	0.429	4.65343e-29	Retreg1
Schwann	2.7378e-32	0.855328	0.931	0.481	8.21339e-29	Tmem2
Schwann	3.80035e-32	0.727263	0.792	0.135	1.14011e-28	Ido1
Schwann	7.87129e-32	0.890508	1	0.538	2.36139e-28	Ptprj
Schwann	9.57658e-32	0.351933	0.819	0.14	2.87297e-28	Cdcp1
Schwann	1.19013e-31	0.503857	1	0.561	3.57039e-28	Snhg11
Schwann	3.58849e-31	0.777475	0.903	0.295	1.07655e-27	Eya2
Schwann	7.76871e-31	0.437395	1	0.446	2.33061e-27	Ints6l
Schwann	2.50499e-30	0.617173	0.931	0.47	7.51497e-27	Nos1ap
Schwann	4.11549e-30	0.395554	1	0.547	1.23465e-26	Acer3
Schwann	1.05788e-29	0.642163	1	0.347	3.17363e-26	2610035D17Rik
Schwann	1.5027e-29	1.00417	0.903	0.352	4.5081e-26	Cd200
Schwann	1.73838e-29	1.10922	0.986	0.522	5.21514e-26	9530026P05Rik
Schwann	5.78701e-29	1.27604	0.931	0.52	1.7361e-25	Ube2q2
Schwann	2.40384e-28	0.62226	1	0.654	7.21153e-25	Cobll1
Schwann	7.85243e-28	0.784463	0.861	0.352	2.35573e-24	Cxadr
Schwann	8.89121e-28	0.265037	0.889	0.377	2.66736e-24	Shroom2
Schwann	2.2402e-27	0.326865	1	0.421	6.7206e-24	Myo1b
Schwann	6.85464e-27	0.706781	0.889	0.307	2.05639e-23	Nipal2
Schwann	7.09867e-27	2.41897	0.847	0.126	2.1296e-23	Ptn
Schwann	4.21753e-26	0.309697	1	0.654	1.26526e-22	Cecr2
Schwann	1.4125e-24	0.268511	0.958	0.362	4.2375e-21	Gria4
Schwann	1.64666e-24	0.42342	1	0.579	4.93999e-21	Ell2
Schwann	1.69481e-24	0.370312	1	0.515	5.08442e-21	Dusp10
Schwann	1.76785e-24	0.812648	0.861	0.292	5.30354e-21	Plk2
Schwann	3.135e-24	0.499444	1	0.617	9.405e-21	Nr6a1
Schwann	4.88162e-24	0.339033	0.944	0.511	1.46449e-20	Sort1
Schwann	1.06436e-23	1.49339	0.833	0.321	3.19309e-20	Ly6d
Schwann	1.60644e-23	0.360338	1	0.74	4.81933e-20	Nrg4
Schwann	2.88348e-23	0.467375	0.875	0.632	8.65045e-20	Sorl1
Schwann	2.89817e-23	0.320103	1	0.569	8.69452e-20	Larp1b
Schwann	3.68983e-23	0.351419	0.722	0.03	1.10695e-19	Cldn4
Schwann	3.82621e-23	0.519283	0.931	0.485	1.14786e-19	Abhd2
Schwann	6.49975e-23	0.42348	1	0.581	1.94992e-19	Yap1
Schwann	1.03369e-22	0.842965	0.819	0.138	3.10106e-19	Krt19
Schwann	2.92251e-22	0.660511	0.889	0.381	8.76752e-19	Slco2a1
Schwann	3.76287e-22	0.905591	1	0.732	1.12886e-18	Nrip1
Schwann	4.35448e-22	0.693913	1	0.563	1.30634e-18	Mllt3
Schwann	7.48438e-22	0.408239	0.833	0.387	2.24531e-18	Tpd52
Schwann	2.33463e-21	0.77093	0.778	0.147	7.00388e-18	Gm32014
Schwann	3.94291e-21	0.405383	0.778	0.193	1.18287e-17	Mlph
Schwann	4.97855e-21	0.933161	0.889	0.597	1.49356e-17	Mtss1
Schwann	5.15184e-21	0.253076	1	0.643	1.54555e-17	Dok6
Schwann	1.16182e-20	0.607558	0.889	0.484	3.48545e-17	Bzw2
Schwann	1.69659e-20	0.772625	0.972	0.812	5.08978e-17	Etv6
Schwann	2.2786e-20	0.420682	0.986	0.583	6.83579e-17	Fchsd2
Schwann	5.32043e-20	0.350333	0.931	0.625	1.59613e-16	Epb41
Schwann	6.65181e-20	0.831492	0.792	0.16	1.99554e-16	Col4a6
Schwann	3.33517e-19	0.32594	0.931	0.534	1.00055e-15	Adgrl2
Schwann	5.36518e-19	0.703662	0.819	0.327	1.60955e-15	Sorbs2
Schwann	5.89885e-19	0.281655	0.958	0.501	1.76966e-15	Rras2
Schwann	7.71176e-18	0.476812	0.944	0.505	2.31353e-14	Stxbp6
Schwann	1.06054e-17	0.591214	0.792	0.283	3.18161e-14	Samd5
Schwann	1.74996e-17	0.511062	0.847	0.508	5.24989e-14	Tspan13
Schwann	5.68701e-17	0.481377	1	0.614	1.7061e-13	Cd74
Schwann	6.61354e-17	0.334492	0.806	0.53	1.98406e-13	Lcp1
Schwann	9.71477e-17	0.265078	1	0.643	2.91443e-13	Sh3rf1
Schwann	1.05568e-16	1.27505	0.792	0.336	3.16703e-13	Tgm2
Schwann	1.15953e-16	0.297553	0.778	0.242	3.4786e-13	Epb41l4b
Schwann	1.43508e-16	0.643638	1	0.811	4.30524e-13	Esr1
Schwann	1.45159e-16	0.444981	0.833	0.469	4.35476e-13	Rassf3
Schwann	1.61192e-16	0.411284	0.944	0.648	4.83576e-13	Bmpr1a
Schwann	3.0923e-16	0.329056	1	0.757	9.27689e-13	Magi1
Schwann	9.43872e-16	0.453382	0.722	0.185	2.83162e-12	Sptlc3
Schwann	1.94939e-15	0.387489	1	0.652	5.84817e-12	Agap1
Schwann	3.0768e-15	0.31947	0.722	0.202	9.23039e-12	Gm21973
Schwann	3.24527e-15	0.432912	0.875	0.653	9.7358e-12	Rbm47
Schwann	3.87293e-15	0.598334	0.986	0.65	1.16188e-11	Gm4951
Schwann	1.57838e-14	1.00456	0.861	0.764	4.73513e-11	Xist
Schwann	1.81519e-14	0.713561	0.861	0.46	5.44557e-11	Gclc
Schwann	6.6401e-14	0.365206	0.931	0.57	1.99203e-10	Ern1
Schwann	8.30062e-14	0.853717	0.861	0.592	2.49019e-10	Nckap5
Schwann	3.70397e-13	0.505036	0.778	0.339	1.11119e-09	Col4a5
Schwann	3.8819e-13	0.553212	0.722	0.093	1.16457e-09	Krt8
Schwann	5.06981e-13	0.331446	0.889	0.516	1.52094e-09	Aig1
Schwann	1.26253e-12	0.693823	0.75	0.384	3.78759e-09	Ezr
Schwann	1.97685e-12	0.49817	1	0.664	5.93055e-09	Fhit
Schwann	2.11478e-12	0.270586	0.806	0.41	6.34433e-09	Tmem123
Schwann	3.81637e-12	0.421975	0.861	0.548	1.14491e-08	Itgav
Schwann	4.92024e-12	0.332109	0.931	0.64	1.47607e-08	Mpp7
Schwann	4.94255e-12	0.290646	0.847	0.46	1.48277e-08	G3bp2
Schwann	5.31343e-12	1.09731	0.833	0.663	1.59403e-08	Hp
Schwann	8.08713e-12	0.362293	1	0.71	2.42614e-08	Park2
Schwann	1.17151e-11	0.672367	0.736	0.337	3.51453e-08	Lgals3
Schwann	3.85473e-11	0.355433	0.722	0.45	1.15642e-07	Sidt1
Schwann	5.11403e-11	0.40736	0.764	0.488	1.53421e-07	Gcnt2
Schwann	5.61443e-11	0.367897	0.986	0.628	1.68433e-07	2210408I21Rik
Schwann	6.09621e-11	0.322333	0.847	0.52	1.82886e-07	Dstn
Schwann	8.16655e-11	1.08088	0.833	0.572	2.44997e-07	Glul
Schwann	9.63119e-11	0.952737	0.986	0.895	2.88936e-07	Neat1
Schwann	9.64597e-11	0.276196	0.722	0.273	2.89379e-07	Pak1
Schwann	1.38913e-10	0.326723	1	0.737	4.16739e-07	Pam
Schwann	2.07871e-10	0.852446	0.708	0.185	6.23612e-07	Stc2
Schwann	2.24297e-10	0.595878	1	0.778	6.7289e-07	Wwox
Schwann	2.44197e-10	0.329555	0.694	0.274	7.32591e-07	Rassf6
Schwann	2.55309e-10	0.351239	0.847	0.545	7.65927e-07	Eps8
Schwann	2.93817e-10	0.378228	0.764	0.338	8.8145e-07	Cd9
Schwann	5.66484e-10	0.318	0.694	0.232	1.69945e-06	Rassf9
Schwann	9.51115e-10	0.315781	0.819	0.474	2.85335e-06	Chka
Schwann	1.3928e-09	0.338503	0.75	0.27	4.17839e-06	Thsd4
Schwann	2.15601e-09	0.262062	1	0.624	6.46803e-06	Arhgap15
Schwann	2.27405e-09	0.589346	0.694	0.221	6.82216e-06	Cd24a
Schwann	2.33714e-09	0.422849	0.75	0.343	7.01141e-06	AC149090.1
Schwann	3.72812e-09	0.994547	0.708	0.376	1.11844e-05	AW112010
Schwann	5.51899e-09	0.369387	0.694	0.349	1.6557e-05	Wnt4
Schwann	5.72389e-09	0.643951	0.694	0.355	1.71717e-05	Syn2
Schwann	9.66826e-09	0.30841	0.861	0.537	2.90048e-05	Tnfaip8
Schwann	1.14695e-08	0.350114	0.681	0.302	3.44086e-05	Arg2
Schwann	1.15065e-08	0.383517	0.875	0.608	3.45194e-05	Myo1e
Schwann	1.70976e-08	0.418793	0.931	0.73	5.12928e-05	Arhgap42
Schwann	4.79913e-08	1.32878	0.708	0.374	0.000143974	Tm4sf1
Schwann	9.46369e-08	0.458226	0.681	0.275	0.000283911	Smim3
Schwann	4.10681e-07	0.252508	0.819	0.522	0.00123204	Prdx6
Schwann	6.68404e-07	0.28447	0.778	0.537	0.00200521	Foxo3
Schwann	1.56651e-06	0.253144	0.639	0.115	0.00469954	Elovl7
Schwann	3.75394e-06	0.347208	0.653	0.352	0.0112618	Iqgap2
Schwann	7.14375e-06	0.265906	0.639	0.212	0.0214312	Enho
Schwann	7.54263e-06	0.448419	0.639	0.135	0.0226279	Krt18
Schwann	9.9044e-06	0.294767	0.875	0.606	0.0297132	Glis3
Schwann	1.17978e-05	0.279729	0.639	0.751	0.0353934	Dcn
Schwann	2.43826e-05	0.324134	0.361	0.26	0.0731478	Col8a1
Schwann	3.67739e-05	0.350262	0.597	0.131	0.110322	Acsbg1
Schwann	4.97894e-05	0.591433	0.792	0.626	0.149368	S100a6
Schwann	5.93595e-05	0.925581	0.375	0.141	0.178079	Fxyd2
Schwann	0.000110537	0.329714	0.736	0.652	0.33161	Dgat2
Schwann	0.000113192	0.29788	0.708	0.483	0.339577	Pdgfc
Schwann	0.000120134	0.259501	0.861	0.571	0.360402	Dlg2
Schwann	0.000121966	0.462478	0.611	0.108	0.365897	Krt7
Schwann	0.000138136	0.262508	0.639	0.303	0.414409	Hspa1b
Schwann	0.000194239	0.631705	0.611	0.15	0.582716	Fam25c
Schwann	0.000372656	1.33514	0.611	0.189	1	Areg
Schwann	0.00054737	0.450802	0.792	0.726	1	Pde4d
Schwann	0.000665756	0.313998	0.583	0.037	1	Prom1
Schwann	0.000975688	0.302335	0.625	0.443	1	Sgms2
Schwann	0.00174142	0.490969	0.403	0.233	1	Sox9
Schwann	0.00198112	0.916955	0.653	0.527	1	Gpx3
Schwann	0.00437715	0.503667	0.611	0.399	1	Ccbe1
Schwann	0.00496824	0.671019	0.556	0.23	1	Tmem158
Schwann	0.00590794	0.314017	0.903	0.821	1	Esyt2
Schwann	0.00877621	0.50887	0.583	0.226	1	Tox2

## Sheet: Table S2
Supplemental Table 2. List of LR interactions between different types of cells
ligand	receptor	lr_pairs	type
Adipocytes	ASPCs	Ccl26_Ackr2	common
Adipocytes	ASPCs	Nrxn1_Vstm2b	common
Adipocytes	ASPCs	Lep_Islr2	common
Adipocytes	ASPCs	Calca_Ackr3	common
Adipocytes	ASPCs	Il1a_Il1r2	common
Adipocytes	ASPCs	Vegfa_Vcan	common
Adipocytes	ASPCs	Vegfa_Itgb3	common
Adipocytes	ASPCs	Egf_Axl	common
Adipocytes	ASPCs	Apob_Tlr4	common
Adipocytes	ASPCs	Adam2_Itgb7	common
Adipocytes	ASPCs	Met_Muc20	common
Adipocytes	ASPCs	Lingo4_Nfasc	common
Adipocytes	ASPCs	Ptprd_Lrfn5	common
Adipocytes	ASPCs	Vegfa_Sirpa	common
Adipocytes	ASPCs	Apob_Lrp1	common
Adipocytes	ASPCs	Unc5c_Flrt2	common
Adipocytes	ASPCs	Met_Dcn	common
Adipocytes	ASPCs	Unc5c_Flrt3	common
Adipocytes	ASPCs	Adam2_Itga9	common
Adipocytes	ASPCs	Efna5_Epha3	common
Adipocytes	ASPCs	Gpc4_Igdcc4	common
Adipocytes	ASPCs	Il1a_Il1r1	common
Adipocytes	ASPCs	Vegfa_Itga9	common
Adipocytes	ASPCs	Apob_Vldlr	common
Adipocytes	ASPCs	Thbs1_Itgb3	common
Adipocytes	ASPCs	Vegfa_Cd44	common
Adipocytes	ASPCs	Egf_Egfr	common
Adipocytes	ASPCs	Vegfa_Egfr	common
Adipocytes	ASPCs	Met_Cd44	common
Adipocytes	ASPCs	Nrg4_Egfr	common
Adipocytes	ASPCs	Vegfa_Ret	common
Adipocytes	ASPCs	Met_Egfr	common
Adipocytes	ASPCs	Thbs1_Cd47	common
Adipocytes	ASPCs	Tshr_Syt1	common
Adipocytes	ASPCs	Met_Itga5	common
Adipocytes	ASPCs	Met_Ret	common
Adipocytes	ASPCs	Alb_Vcam1	common
Adipocytes	ASPCs	Retn_Tlr4	common
Adipocytes	ASPCs	Mmp13_Lrp1	common
Adipocytes	ASPCs	Thbs1_Lrp1	common
Adipocytes	ASPCs	Lrig1_Egfr	common
Adipocytes	ASPCs	Met_Mst1r	common
Adipocytes	ASPCs	F8_Lrp1	common
Adipocytes	ASPCs	Mmp9_Reck	common
Adipocytes	ASPCs	Serpine1_Lrp1	common
Adipocytes	ASPCs	Thbs1_Itga2b	common
Adipocytes	ASPCs	Met_Icam1	common
Adipocytes	ASPCs	Mmp9_Cd44	common
Adipocytes	ASPCs	Mmp9_Lrp1	common
Adipocytes	ASPCs	Egf_Tnfrsf11b	common
Adipocytes	ASPCs	Angpt1_Itga5	common
Adipocytes	ASPCs	Gpc4_Tnfrsf11b	common
Adipocytes	ASPCs	Apob_Ldlr	common
Adipocytes	ASPCs	Thbs1_Tnfrsf11b	common
Adipocytes	ASPCs	Egf_Ldlr	common
Adipocytes	ASPCs	Fgf14_Fgfr1	common
Adipocytes	ASPCs	Flrt1_Unc5d	common
Adipocytes	ASPCs	Gpc4_Col18a1	common
Adipocytes	ASPCs	Met_Igf1r	common
Adipocytes	ASPCs	F8_Ldlr	common
Adipocytes	ASPCs	F11_Gp1bb	common
Adipocytes	ASPCs	Il1a_Il1rap	common
Adipocytes	ASPCs	Apob_Olr1	common
Adipocytes	ASPCs	Ptprd_Il1rap	common
Adipocytes	ASPCs	Cxcl3_Ackr1	common
Adipocytes	ASPCs	Saa1_Fpr2	cold_unique
Adipocytes	ASPCs	Ccl1_Ackr1	cold_unique
Adipocytes	ASPCs	Negr1_Igsf9b	cold_unique
Adipocytes	ASPCs	Sftpa1_Tlr2	cold_unique
Adipocytes	ASPCs	Saa1_Tlr2	cold_unique
Adipocytes	ASPCs	Ccl28_Ackr2	cold_unique
Adipocytes	ASPCs	Cntn2_Cntn1	cold_unique
Adipocytes	ASPCs	Cntn2_Nrcam	cold_unique
Adipocytes	ASPCs	Il10_Cd70	cold_unique
Adipocytes	ASPCs	Ptprd_Slitrk6	cold_unique
Adipocytes	ASPCs	Pigr_Islr2	cold_unique
Adipocytes	ASPCs	Insl5_Rxfp3	cold_unique
Adipocytes	ASPCs	Chl1_Sirpa	cold_unique
Adipocytes	ASPCs	Fgfrl1_Gp6	cold_unique
Adipocytes	ASPCs	Impg2_Cadm3	cold_unique
Adipocytes	ASPCs	Fgl1_Egfr	cold_unique
Adipocytes	ASPCs	Ptprd_Lrfn1	cold_unique
Adipocytes	ASPCs	Gast_Cckbr	cold_unique
Adipocytes	ASPCs	Hpx_Lrp1	cold_unique
Adipocytes	ASPCs	Il1rn_Il1rl2	cold_unique
Adipocytes	ASPCs	Il1rn_Il1r2	cold_unique
Adipocytes	ASPCs	Cntn2_Kremen1	cold_unique
Adipocytes	ASPCs	Cd14_Tlr4	cold_unique
Adipocytes	ASPCs	Apoc4_Vldlr	cold_unique
Adipocytes	ASPCs	Plg_Fn1	cold_unique
Adipocytes	ASPCs	Saa1_Grm7	cold_unique
Adipocytes	ASPCs	Ccl24_Ackr2	cold_unique
Adipocytes	ASPCs	Ntm_Thsd7a	cold_unique
Adipocytes	ASPCs	Tnfsf14_Tnfrsf14	cold_unique
Adipocytes	ASPCs	Il4_Il4r	cold_unique
Adipocytes	ASPCs	Il1rn_Il1r1	cold_unique
Adipocytes	ASPCs	Tph1_Htr2a	cold_unique
Adipocytes	ASPCs	Plg_Itga9	cold_unique
Adipocytes	ASPCs	Ccl28_Grm7	cold_unique
Adipocytes	ASPCs	Insl5_Grm7	cold_unique
Adipocytes	ASPCs	Zpbp2_Cd80	cold_unique
Adipocytes	ASPCs	Il23a_Gp6	cold_unique
Adipocytes	ASPCs	Havcr1_Igsf21	cold_unique
Adipocytes	ASPCs	Cxcl9_Dpp4	cold_unique
Adipocytes	ASPCs	Lrig2_Egfr	cold_unique
Adipocytes	ASPCs	Cxcl9_Ackr1	cold_unique
Adipocytes	ASPCs	Cd33_Ifngr1	cold_unique
Adipocytes	ASPCs	Lama1_Sdc2	cold_unique
Adipocytes	ASPCs	Cxcl10_Dpp4	cold_unique
Adipocytes	ASPCs	Csf3r_Igsf21	cold_unique
Adipocytes	ASPCs	Cxcl10_Ackr1	cold_unique
Adipocytes	ASPCs	Tnfrsf17_Cd300e	cold_unique
Adipocytes	ASPCs	Cav1_Dpp4	cold_unique
Adipocytes	ASPCs	Met_Plxnb3	cold_unique
Adipocytes	ASPCs	Ntm_Vsig8	cold_unique
Adipocytes	ASPCs	Gzmb_Chrm3	cold_unique
Adipocytes	ASPCs	Cxcl10_Tlr4	cold_unique
Adipocytes	ASPCs	Angptl3_Itgb3	cold_unique
Adipocytes	ASPCs	Mpz_Islr2	cold_unique
Adipocytes	ASPCs	Ucn2_Crhr2	cold_unique
Adipocytes	ASPCs	Hgf_Cd44	cold_unique
Adipocytes	ASPCs	Lpl_Vcan	cold_unique
Adipocytes	ASPCs	Corin_Kirrel	cold_unique
Adipocytes	ASPCs	Cntn2_Cntnap2	cold_unique
Adipocytes	ASPCs	Efna5_Epha6	cold_unique
Adipocytes	ASPCs	Jak1_Egfr	cold_unique
Adipocytes	ASPCs	Ltf_Igdcc4	cold_unique
Adipocytes	ASPCs	Fgf21_Fgfr1	cold_unique
Adipocytes	ASPCs	Mpz_Il6r	cold_unique
Adipocytes	ASPCs	Lpl_Cd44	cold_unique
Adipocytes	ASPCs	Lpl_Lrp1	cold_unique
Adipocytes	ASPCs	Angptl3_Itga5	cold_unique
Adipocytes	ASPCs	Rims1_Slc17a7	cold_unique
Adipocytes	ASPCs	Cd244_Iyd	cold_unique
Adipocytes	ASPCs	Ltf_Lrp1	cold_unique
Adipocytes	ASPCs	Cd244_Muc15	cold_unique
Adipocytes	ASPCs	Cxcl9_Grm7	cold_unique
Adipocytes	ASPCs	Ltf_Il1rl1	cold_unique
Adipocytes	ASPCs	F8_Asgr2	cold_unique
Adipocytes	ASPCs	Ccl3_Ackr2	cold_unique
Adipocytes	ASPCs	Calca_Ramp2	cold_unique
Adipocytes	ASPCs	Lpl_Vldlr	cold_unique
Adipocytes	ASPCs	Cxcl10_Grm7	cold_unique
Adipocytes	ASPCs	Hebp1_Grm7	cold_unique
Adipocytes	ASPCs	Apoc3_Tlr2	cold_unique
Adipocytes	ASPCs	Fgfrl1_Fgfr1	cold_unique
Adipocytes	ASPCs	Rgma_Hfe	cold_unique
Adipocytes	ASPCs	Hebp1_Fpr3	cold_unique
Adipocytes	ASPCs	Apoc3_Lrp1	cold_unique
Adipocytes	ASPCs	Egf_Pld2	cold_unique
Adipocytes	ASPCs	C1qb_Lrp1	cold_unique
Adipocytes	ASPCs	Rgma_Neo1	cold_unique
Adipocytes	ASPCs	Clec2d_Klrb1	cold_unique
Adipocytes	ASPCs	Thbs1_Gp1bb	cold_unique
Adipocytes	ASPCs	S100a8_Tlr4	cold_unique
Adipocytes	ASPCs	Ptprd_Il1rapl2	cold_unique
Adipocytes	ASPCs	Pth2_Ramp2	cold_unique
Adipocytes	ASPCs	Tph1_Htr4	cold_unique
Adipocytes	ASPCs	Adam12_Itga9	cold_unique
Adipocytes	ASPCs	Hgf_Sdc2	cold_unique
Adipocytes	ASPCs	Efna5_Epha5	cold_unique
Adipocytes	ASPCs	Nodal_Acvr2a	cold_unique
Adipocytes	ASPCs	Cd14_Ripk1	cold_unique
Adipocytes	ASPCs	Fgf22_Fgfr1	cold_unique
Adipocytes	ASPCs	Ltf_Tnfrsf11b	cold_unique
Adipocytes	ASPCs	Fgf2_Itgb3	cold_unique
Adipocytes	ASPCs	Fgf2_Thbs2	cold_unique
Adipocytes	ASPCs	Fgf2_Cd44	cold_unique
Adipocytes	ASPCs	Sema3a_Plxna1	cold_unique
Adipocytes	ASPCs	Dll3_Notch2	cold_unique
Adipocytes	ASPCs	Ccl26_Ccr3	tn_unique
Adipocytes	ASPCs	Apob_Calcr	tn_unique
Adipocytes	ASPCs	Apob_Lrp2	tn_unique
Adipocytes	ASPCs	Fga_Itga2b	tn_unique
Adipocytes	ASPCs	Fga_Itgb3	tn_unique
Adipocytes	ASPCs	Fga_Vcam1	tn_unique
Adipocytes	ASPCs	Lep_Lrp2	tn_unique
Adipocytes	ASPCs	Fga_Tlr4	tn_unique
Adipocytes	ASPCs	Calca_Calcr	tn_unique
Adipocytes	ASPCs	Calca_Gpr84	tn_unique
Adipocytes	ASPCs	Alb_Lrp2	tn_unique
Adipocytes	ASPCs	Cxcl3_Grm7	tn_unique
Adipocytes	ASPCs	Sele_Vcan	tn_unique
Adipocytes	ASPCs	Adora1_Grm1	tn_unique
Adipocytes	ASPCs	Lilra6_Cd300e	tn_unique
Adipocytes	ASPCs	Lilra6_Ly6g6f	tn_unique
Adipocytes	ASPCs	A2m_Lrp1	tn_unique
Adipocytes	ASPCs	Fga_Itga5	tn_unique
Adipocytes	ASPCs	Slit1_Flrt3	tn_unique
Adipocytes	ASPCs	Rbp4_Stra6	tn_unique
Adipocytes	ASPCs	Sele_Cd44	tn_unique
Adipocytes	ASPCs	Egf_Lrp2	tn_unique
Adipocytes	ASPCs	Tshr_Calr	tn_unique
Adipocytes	ASPCs	Calca_Calcrl	tn_unique
Adipocytes	ASPCs	Erbb4_Adam17	tn_unique
Adipocytes	ASPCs	Flrt1_Unc5a	tn_unique
Adipocytes	ASPCs	Adam9_Itgb5	tn_unique
Adipocytes	ASPCs	Serpine1_Lrp2	tn_unique
Adipocytes	ASPCs	Mmp9_Ephb2	tn_unique
Adipocytes	ASPCs	Vegfa_Ephb2	tn_unique
Adipocytes	ASPCs	Npff_Npffr1	tn_unique
Adipocytes	ASPCs	Omg_Lingo1	tn_unique
Adipocytes	ASPCs	Thbs1_Lrp2	tn_unique
Adipocytes	ASPCs	Mcam_Cntn1	tn_unique
Adipocytes	ASPCs	Il20ra_Lypd6	tn_unique
Adipocytes	ASPCs	Omg_Tnfrsf1b	tn_unique
Adipocytes	ASPCs	F8_Lrp2	tn_unique
Adipocytes	ASPCs	Apob_Lrp6	tn_unique
Adipocytes	ASPCs	Sorbs1_Itgb5	tn_unique
Adipocytes	ASPCs	Vcl_Itgb5	tn_unique
Adipocytes	ASPCs	Sostdc1_Lrp6	tn_unique
Adipocytes	ASPCs	Igsf11_Clec2l	tn_unique
Adipocytes	ASPCs	Comp_Itgb3	tn_unique
Adipocytes	ASPCs	Comp_Col1a1	tn_unique
Adipocytes	ASPCs	Comp_Col1a2	tn_unique
Adipocytes	ASPCs	Efna5_Ephb2	tn_unique
Adipocytes	ASPCs	Serpine1_Itgb5	tn_unique
Adipocytes	ASPCs	Il12b_Boc	tn_unique
Adipocytes	ASPCs	Il20ra_Cd276	tn_unique
Adipocytes	ASPCs	Met_Itga2	tn_unique
Adipocytes	ASPCs	Tg_Asgr1	tn_unique
Adipocytes	ASPCs	Tg_Lrp2	tn_unique
Adipocytes	ASPCs	Ccl4_Ccr3	tn_unique
Adipocytes	ASPCs	Ccl4_Ccr8	tn_unique
Adipocytes	ASPCs	Ccl4_Ackr2	tn_unique
Adipocytes	Endothelial cells	Tarm1_Robo4	common
Adipocytes	Endothelial cells	Lilra5_Izumo1	common
Adipocytes	Endothelial cells	Calca_Ramp3	common
Adipocytes	Endothelial cells	Ntrk3_Crtam	common
Adipocytes	Endothelial cells	Vegfa_Kdr	common
Adipocytes	Endothelial cells	Ptprd_Slitrk4	common
Adipocytes	Endothelial cells	Vegfa_Flt1	common
Adipocytes	Endothelial cells	Gpc4_Flt1	common
Adipocytes	Endothelial cells	Fam126b_Eng	common
Adipocytes	Endothelial cells	Met_Tnfrsf10b	common
Adipocytes	Endothelial cells	Fgf14_Fgfr4	common
Adipocytes	Endothelial cells	Efna5_Ephb1	common
Adipocytes	Endothelial cells	Efna5_Epha4	common
Adipocytes	Endothelial cells	Adam2_Itga6	common
Adipocytes	Endothelial cells	Apob_Lrp8	common
Adipocytes	Endothelial cells	Gpc4_Fgfr4	common
Adipocytes	Endothelial cells	Vegfa_Nrp2	common
Adipocytes	Endothelial cells	Fgfrl1_Plvap	common
Adipocytes	Endothelial cells	Met_Itga6	common
Adipocytes	Endothelial cells	Ncan_Sdc3	common
Adipocytes	Endothelial cells	Thbs1_Itga6	common
Adipocytes	Endothelial cells	Ccl26_Cx3cr1	common
Adipocytes	Endothelial cells	Cntn4_Ptprg	common
Adipocytes	Endothelial cells	Adam9_Itga6	common
Adipocytes	Endothelial cells	Thbs1_Scarb1	common
Adipocytes	Endothelial cells	Angpt1_Tie1	common
Adipocytes	Endothelial cells	Egf_Nrp1	common
Adipocytes	Endothelial cells	Vegfa_Nrp1	common
Adipocytes	Endothelial cells	Nampt_Adora2a	common
Adipocytes	Endothelial cells	Lama4_Itga6	common
Adipocytes	Endothelial cells	Serpine1_Plaur	common
Adipocytes	Endothelial cells	Met_Nrp1	common
Adipocytes	Endothelial cells	Flrt1_Unc5b	common
Adipocytes	Endothelial cells	Scel_Eng	common
Adipocytes	Endothelial cells	Ccl26_Ccr1	common
Adipocytes	Endothelial cells	Apob_Tlr6	common
Adipocytes	Endothelial cells	Ccl26_Ccr2	common
Adipocytes	Endothelial cells	Mmp12_Plaur	common
Adipocytes	Endothelial cells	Thbs1_Cd36	common
Adipocytes	Endothelial cells	Rims1_Slc18a2	common
Adipocytes	Endothelial cells	Calca_Ramp2	common
Adipocytes	Endothelial cells	Apob_Adrb2	common
Adipocytes	Endothelial cells	Calca_Adrb2	common
Adipocytes	Endothelial cells	Insr_Adrb2	common
Adipocytes	Endothelial cells	Egf_Adrb2	common
Adipocytes	Endothelial cells	Ccl1_Ccr8	cold_unique
Adipocytes	Endothelial cells	Gp9_Selp	cold_unique
Adipocytes	Endothelial cells	Ccl26_Ccr3	cold_unique
Adipocytes	Endothelial cells	Tnfsf15_Tnfrsf25	cold_unique
Adipocytes	Endothelial cells	Apob_Calcr	cold_unique
Adipocytes	Endothelial cells	Calca_Calcr	cold_unique
Adipocytes	Endothelial cells	Adra1a_Cxcr4	cold_unique
Adipocytes	Endothelial cells	Ccl28_Ccr3	cold_unique
Adipocytes	Endothelial cells	Pigr_Tnfrsf10b	cold_unique
Adipocytes	Endothelial cells	Lama1_Itga6	cold_unique
Adipocytes	Endothelial cells	Fgf21_Fgfr4	cold_unique
Adipocytes	Endothelial cells	F11_Gp5	cold_unique
Adipocytes	Endothelial cells	Ccl28_Ccr10	cold_unique
Adipocytes	Endothelial cells	Thbs1_Gp5	cold_unique
Adipocytes	Endothelial cells	Pth2_Ramp3	cold_unique
Adipocytes	Endothelial cells	Musk_Dll1	cold_unique
Adipocytes	Endothelial cells	Saa1_Scarb1	cold_unique
Adipocytes	Endothelial cells	Cd33_Kirrel3	cold_unique
Adipocytes	Endothelial cells	Cntn4_Aplp1	cold_unique
Adipocytes	Endothelial cells	Plg_Flt1	cold_unique
Adipocytes	Endothelial cells	Cd33_Mag	cold_unique
Adipocytes	Endothelial cells	Saa1_Mtnr1a	cold_unique
Adipocytes	Endothelial cells	Crisp3_A1bg	cold_unique
Adipocytes	Endothelial cells	Ccl24_Ccr3	cold_unique
Adipocytes	Endothelial cells	Cntn2_Nrp1	cold_unique
Adipocytes	Endothelial cells	Ccl28_Mtnr1a	cold_unique
Adipocytes	Endothelial cells	Apob_Itgb2	cold_unique
Adipocytes	Endothelial cells	Gp9_Itgb2	cold_unique
Adipocytes	Endothelial cells	Plg_Plaur	cold_unique
Adipocytes	Endothelial cells	Insl5_Mtnr1a	cold_unique
Adipocytes	Endothelial cells	Plg_F2rl1	cold_unique
Adipocytes	Endothelial cells	Cxcl9_Ccr3	cold_unique
Adipocytes	Endothelial cells	Cxcl10_Ccr3	cold_unique
Adipocytes	Endothelial cells	Cd14_Tlr9	cold_unique
Adipocytes	Endothelial cells	Il23a_Il23r	cold_unique
Adipocytes	Endothelial cells	Lpl_Gpihbp1	cold_unique
Adipocytes	Endothelial cells	Cd14_Itgb2	cold_unique
Adipocytes	Endothelial cells	Cd14_Plxnd1	cold_unique
Adipocytes	Endothelial cells	Cxcl9_Cxcr3	cold_unique
Adipocytes	Endothelial cells	Cxcl10_Cxcr3	cold_unique
Adipocytes	Endothelial cells	Lin7b_Aqp1	cold_unique
Adipocytes	Endothelial cells	Plg_Itgb2	cold_unique
Adipocytes	Endothelial cells	Havcr1_Cd300lb	cold_unique
Adipocytes	Endothelial cells	Calca_Calcrl	cold_unique
Adipocytes	Endothelial cells	Mmp9_Tlr9	cold_unique
Adipocytes	Endothelial cells	Ccl3_Ccr3	cold_unique
Adipocytes	Endothelial cells	Cxcl9_Mtnr1a	cold_unique
Adipocytes	Endothelial cells	Cd14_Tlr6	cold_unique
Adipocytes	Endothelial cells	Mmp9_Itgb2	cold_unique
Adipocytes	Endothelial cells	Cxcl10_Mtnr1a	cold_unique
Adipocytes	Endothelial cells	Hgf_Nrp1	cold_unique
Adipocytes	Endothelial cells	Hebp1_Mtnr1a	cold_unique
Adipocytes	Endothelial cells	Il23a_Il12rb1	cold_unique
Adipocytes	Endothelial cells	Fgf11_Fgfr4	cold_unique
Adipocytes	Endothelial cells	Mpz_Lilra6	cold_unique
Adipocytes	Endothelial cells	Ccl24_Ccr2	cold_unique
Adipocytes	Endothelial cells	Pth2_Ramp2	cold_unique
Adipocytes	Endothelial cells	Boc_Lilra6	cold_unique
Adipocytes	Endothelial cells	Sema3a_Plxna4	cold_unique
Adipocytes	Endothelial cells	Dll3_Notch4	cold_unique
Adipocytes	Endothelial cells	Sema3a_Nrp2	cold_unique
Adipocytes	Endothelial cells	F12_Gp5	cold_unique
Adipocytes	Endothelial cells	F12_Cd93	cold_unique
Adipocytes	Endothelial cells	Sema3a_Plxna2	cold_unique
Adipocytes	Endothelial cells	Fgf2_Fgfr4	cold_unique
Adipocytes	Endothelial cells	Fgf2_Sdc3	cold_unique
Adipocytes	Endothelial cells	Fga_Cdh5	tn_unique
Adipocytes	Endothelial cells	Il12b_Il12rb1	tn_unique
Adipocytes	Endothelial cells	Il20ra_Clec14a	tn_unique
Adipocytes	Endothelial cells	Fga_Plaur	tn_unique
Adipocytes	Endothelial cells	Adipoq_Cnr2	tn_unique
Adipocytes	Endothelial cells	Bst1_Cav1	tn_unique
Adipocytes	Endothelial cells	Tnfsf8_Tnfrsf8	tn_unique
Adipocytes	Endothelial cells	Slit1_Robo2	tn_unique
Adipocytes	Endothelial cells	F11_Gp1ba	tn_unique
Adipocytes	Endothelial cells	Sele_Ceacam1	tn_unique
Adipocytes	Endothelial cells	Ghr_Epor	tn_unique
Adipocytes	Endothelial cells	Egf_Cav1	tn_unique
Adipocytes	Endothelial cells	Thbs1_Gp1ba	tn_unique
Adipocytes	Endothelial cells	Il12b_Il12rb2	tn_unique
Adipocytes	Endothelial cells	Il7_Il2rg	tn_unique
Adipocytes	Endothelial cells	Ccl26_Ccr5	tn_unique
Adipocytes	Endothelial cells	Sema4f_Nrp2	tn_unique
Adipocytes	Endothelial cells	F11_Gp9	tn_unique
Adipocytes	Endothelial cells	Met_Plxnb3	tn_unique
Adipocytes	Endothelial cells	Orm1_Ccr5	tn_unique
Adipocytes	Endothelial cells	Thbs1_Gp9	tn_unique
Adipocytes	Endothelial cells	Fgfrl1_Gp6	tn_unique
Adipocytes	Endothelial cells	Met_Icam1	tn_unique
Adipocytes	Endothelial cells	Pik3r1_Epor	tn_unique
Adipocytes	Endothelial cells	Il6st_Epor	tn_unique
Adipocytes	Endothelial cells	Cish_Epor	tn_unique
Adipocytes	Schwann cells	Apob_Lsr	common
Adipocytes	Schwann cells	Fgf14_Fgfr2	common
Adipocytes	Schwann cells	Calca_Vipr1	common
Adipocytes	Schwann cells	Fgf14_Fgfr3	common
Adipocytes	Schwann cells	Calca_Ramp1	common
Adipocytes	Schwann cells	Apob_Mttp	common
Adipocytes	Schwann cells	Adam2_Cd9	common
Adipocytes	Schwann cells	Egf_Erbb3	common
Adipocytes	Schwann cells	Egf_Rhbdl2	common
Adipocytes	Schwann cells	Ptprd_Fam187b	common
Adipocytes	Schwann cells	Vegfa_Gpc1	common
Adipocytes	Schwann cells	Egf_Erbb2	common
Adipocytes	Schwann cells	Nrg4_Erbb2	common
Adipocytes	Schwann cells	Met_Cdh1	common
Adipocytes	Schwann cells	Met_Itgb4	common
Adipocytes	Schwann cells	Met_Cd82	common
Adipocytes	Schwann cells	Met_Erbb3	common
Adipocytes	Schwann cells	Met_Sema4d	common
Adipocytes	Schwann cells	Met_Muc1	common
Adipocytes	Schwann cells	Met_Erbb2	common
Adipocytes	Schwann cells	Met_Itga2	common
Adipocytes	Schwann cells	Met_Itga3	common
Adipocytes	Schwann cells	Efna5_Ephb6	common
Adipocytes	Schwann cells	Vegfa_Tyro3	common
Adipocytes	Schwann cells	Il6st_Erbb3	common
Adipocytes	Schwann cells	Il6st_Erbb2	common
Adipocytes	Schwann cells	Thbs1_Sdc4	common
Adipocytes	Schwann cells	Il6st_Vsig10	common
Adipocytes	Schwann cells	Thbs1_Sdc1	common
Adipocytes	Schwann cells	Thbs1_Itga3	common
Adipocytes	Schwann cells	Retn_Cap1	common
Adipocytes	Schwann cells	Met_Cd151	common
Adipocytes	Schwann cells	Adam9_Itga3	common
Adipocytes	Schwann cells	Lama4_Itga3	common
Adipocytes	Schwann cells	Adipoq_Adipor1	common
Adipocytes	Schwann cells	Mmp9_Ddr1	common
Adipocytes	Schwann cells	Vcl_Alk	common
Adipocytes	Schwann cells	Vegfa_Itgav	common
Adipocytes	Schwann cells	Alkal2_Alk	common
Adipocytes	Schwann cells	Ptprd_Lrfn4	common
Adipocytes	Schwann cells	Wif1_Ryk	common
Adipocytes	Schwann cells	Pik3r1_Erbb2	common
Adipocytes	Schwann cells	Adam9_Itgav	common
Adipocytes	Schwann cells	Pik3r1_Epn1	common
Adipocytes	Schwann cells	Serpine1_Itgav	common
Adipocytes	Schwann cells	Lama4_Itgav	common
Adipocytes	Schwann cells	Cp_Slc40a1	common
Adipocytes	Schwann cells	Pik3r1_Cbl	common
Adipocytes	Schwann cells	Cxcl3_Adra2a	common
Adipocytes	Schwann cells	Lama1_Itgb4	cold_unique
Adipocytes	Schwann cells	Lama1_Itgb8	cold_unique
Adipocytes	Schwann cells	Saa1_Adra2a	cold_unique
Adipocytes	Schwann cells	Lama1_Sdc4	cold_unique
Adipocytes	Schwann cells	Lama1_Gpc1	cold_unique
Adipocytes	Schwann cells	Fgf21_Fgfr2	cold_unique
Adipocytes	Schwann cells	Cd300c_Igsf5	cold_unique
Adipocytes	Schwann cells	Fgf21_Fgfr3	cold_unique
Adipocytes	Schwann cells	Pcsk1n_Gpr171	cold_unique
Adipocytes	Schwann cells	Chad_Itga2	cold_unique
Adipocytes	Schwann cells	Lama1_Itga2	cold_unique
Adipocytes	Schwann cells	Lama1_Itga3	cold_unique
Adipocytes	Schwann cells	Dym_Erbb2	cold_unique
Adipocytes	Schwann cells	Ccl28_Adra2a	cold_unique
Adipocytes	Schwann cells	Il10_Ifnlr1	cold_unique
Adipocytes	Schwann cells	Insl5_Adra2a	cold_unique
Adipocytes	Schwann cells	Impg2_Prlr	cold_unique
Adipocytes	Schwann cells	Sost_Lrp5	cold_unique
Adipocytes	Schwann cells	Wnt8b_Lrp5	cold_unique
Adipocytes	Schwann cells	Pth2_Vipr1	cold_unique
Adipocytes	Schwann cells	Il4_Il13ra1	cold_unique
Adipocytes	Schwann cells	Lama1_Rpsa	cold_unique
Adipocytes	Schwann cells	Cntn4_App	cold_unique
Adipocytes	Schwann cells	Efna5_Epha1	cold_unique
Adipocytes	Schwann cells	Thbs1_Lrp5	cold_unique
Adipocytes	Schwann cells	Lama1_Nt5e	cold_unique
Adipocytes	Schwann cells	Plg_F3	cold_unique
Adipocytes	Schwann cells	Sost_Lrp6	cold_unique
Adipocytes	Schwann cells	Apob_Lrp6	cold_unique
Adipocytes	Schwann cells	Fgf22_Fgfr2	cold_unique
Adipocytes	Schwann cells	Tph1_Htr1d	cold_unique
Adipocytes	Schwann cells	Crlf1_Sorl1	cold_unique
Adipocytes	Schwann cells	Tnfsf14_Ltbr	cold_unique
Adipocytes	Schwann cells	Cxcl9_Adra2a	cold_unique
Adipocytes	Schwann cells	Hgf_St14	cold_unique
Adipocytes	Schwann cells	Cxcl10_Adra2a	cold_unique
Adipocytes	Schwann cells	Cxcl10_Sdc4	cold_unique
Adipocytes	Schwann cells	Hebp1_Adra2a	cold_unique
Adipocytes	Schwann cells	Hgf_Sdc1	cold_unique
Adipocytes	Schwann cells	Plg_Plgrkt	cold_unique
Adipocytes	Schwann cells	Tshr_Calr	cold_unique
Adipocytes	Schwann cells	Thbs1_Lrp4	cold_unique
Adipocytes	Schwann cells	Cav1_App	cold_unique
Adipocytes	Schwann cells	Il10_Il10rb	cold_unique
Adipocytes	Schwann cells	Lpl_Sdc1	cold_unique
Adipocytes	Schwann cells	F8_Lrp4	cold_unique
Adipocytes	Schwann cells	Gzmb_Pgrmc1	cold_unique
Adipocytes	Schwann cells	Rgma_Bmpr1b	cold_unique
Adipocytes	Schwann cells	Pdcd1_Ceacam1	cold_unique
Adipocytes	Schwann cells	Fgf11_Fgfr2	cold_unique
Adipocytes	Schwann cells	Fgf11_Fgfr3	cold_unique
Adipocytes	Schwann cells	C1qb_C1qbp	cold_unique
Adipocytes	Schwann cells	Ltf_Ager	cold_unique
Adipocytes	Schwann cells	Mmp9_Ifnar1	cold_unique
Adipocytes	Schwann cells	Adam12_Sdc4	cold_unique
Adipocytes	Schwann cells	Plg_Igf2r	cold_unique
Adipocytes	Schwann cells	Egf_Erbb4	cold_unique
Adipocytes	Schwann cells	Nrg4_Erbb4	cold_unique
Adipocytes	Schwann cells	Ucn2_Il10rb	cold_unique
Adipocytes	Schwann cells	Ntng2_Lrrc4	cold_unique
Adipocytes	Schwann cells	Jak1_Ifnar1	cold_unique
Adipocytes	Schwann cells	Col7a1_Itga2	cold_unique
Adipocytes	Schwann cells	Angptl3_Itgav	cold_unique
Adipocytes	Schwann cells	S100a8_Ager	cold_unique
Adipocytes	Schwann cells	Ifnar2_Erbb3	cold_unique
Adipocytes	Schwann cells	Sema3a_Plxna3	cold_unique
Adipocytes	Schwann cells	Fgf2_Fgfr2	cold_unique
Adipocytes	Schwann cells	Fgf2_Sdc4	cold_unique
Adipocytes	Schwann cells	Fgf2_Fgfr3	cold_unique
Adipocytes	Schwann cells	Fgf2_Sdc1	cold_unique
Adipocytes	Schwann cells	Itga7_Cd151	cold_unique
Adipocytes	Schwann cells	Cxcl3_Mtnr1a	tn_unique
Adipocytes	Schwann cells	Il12b_Il23r	tn_unique
Adipocytes	Schwann cells	Il7_Il7r	tn_unique
Adipocytes	Schwann cells	Igsf11_Epgn	tn_unique
Adipocytes	Schwann cells	Cxcl3_Cxcr2	tn_unique
Adipocytes	Schwann cells	Fga_Itgb2	tn_unique
Adipocytes	Schwann cells	Apob_Itgb2	tn_unique
Adipocytes	Schwann cells	Siglec1_Ptprc	tn_unique
Adipocytes	Schwann cells	Slit1_Gpc1	tn_unique
Adipocytes	Schwann cells	Mmp9_Itgb2	tn_unique
Adipocytes	Schwann cells	Slit1_Sdc1	tn_unique
Adipocytes	Schwann cells	Ptprd_Lrfn1	tn_unique
Adipocytes	Schwann cells	Sele_Glg1	tn_unique
Adipocytes	Schwann cells	Fga_Itgav	tn_unique
Adipocytes	Schwann cells	Fga_Itgam	tn_unique
Adipocytes	Schwann cells	Apob_Itgam	tn_unique
Adipocytes	Schwann cells	Ptprd_Slitrk6	tn_unique
Adipocytes	Schwann cells	Mmp9_Itgam	tn_unique
Adipocytes	Schwann cells	Cntn4_Aplp1	tn_unique
Adipocytes	Schwann cells	F11_Gp5	tn_unique
Adipocytes	Schwann cells	Kcna1_Rtn4	tn_unique
Adipocytes	Schwann cells	Adra1a_Cxcr4	tn_unique
Adipocytes	Schwann cells	Negr1_Igsf9b	tn_unique
Adipocytes	Schwann cells	Il20ra_Cd276	tn_unique
Adipocytes	Schwann cells	Thbs1_Gp5	tn_unique
Adipocytes	Schwann cells	Mcam_Tmem132a	tn_unique
Adipocytes	Schwann cells	Fgf20_Fgfr2	tn_unique
Adipocytes	Schwann cells	Fgf20_Fgfr3	tn_unique
Adipocytes	Schwann cells	Alkal1_Alk	tn_unique
Adipocytes	Skeletal muscle cells	Apob_Trem2	common
Adipocytes	Skeletal muscle cells	Calca_Gpr20	common
Adipocytes	Skeletal muscle cells	Ncan_Cdh2	common
Adipocytes	Skeletal muscle cells	Calca_Dclk3	common
Adipocytes	Skeletal muscle cells	Met_Plxnb1	common
Adipocytes	Skeletal muscle cells	Met_Sema5a	common
Adipocytes	Skeletal muscle cells	Calca_Adcyap1r1	common
Adipocytes	Skeletal muscle cells	Calca_Pth1r	common
Adipocytes	Skeletal muscle cells	Rims1_Cacna1c	common
Adipocytes	Skeletal muscle cells	Tarm1_Oscar	common
Adipocytes	Skeletal muscle cells	Lep_Lepr	common
Adipocytes	Skeletal muscle cells	Adam2_Itgb1	common
Adipocytes	Skeletal muscle cells	Vegfa_Itgb1	common
Adipocytes	Skeletal muscle cells	Met_Itgb1	common
Adipocytes	Skeletal muscle cells	Adam9_Itgb1	common
Adipocytes	Skeletal muscle cells	Lama4_Itgb1	common
Adipocytes	Skeletal muscle cells	Erbb4_Dlk1	common
Adipocytes	Skeletal muscle cells	Thbs1_Itga4	common
Adipocytes	Skeletal muscle cells	Apob_Itgam	cold_unique
Adipocytes	Skeletal muscle cells	Gp9_Itgam	cold_unique
Adipocytes	Skeletal muscle cells	Btn1a1_Jaml	cold_unique
Adipocytes	Skeletal muscle cells	Csf3_Csf1r	cold_unique
Adipocytes	Skeletal muscle cells	Lama1_Tmprss6	cold_unique
Adipocytes	Skeletal muscle cells	Corin_Lrrc4c	cold_unique
Adipocytes	Skeletal muscle cells	Il4_Dlk1	cold_unique
Adipocytes	Skeletal muscle cells	Met_Itgax	cold_unique
Adipocytes	Skeletal muscle cells	Pla2g10_Pla2r1	cold_unique
Adipocytes	Skeletal muscle cells	Pth2_Gpr20	cold_unique
Adipocytes	Skeletal muscle cells	Ghr_Epor	cold_unique
Adipocytes	Skeletal muscle cells	Ptprd_Il1rapl1	cold_unique
Adipocytes	Skeletal muscle cells	Lama1_Itga1	cold_unique
Adipocytes	Skeletal muscle cells	Cish_Epor	cold_unique
Adipocytes	Skeletal muscle cells	Ccl26_Ccr5	cold_unique
Adipocytes	Skeletal muscle cells	Plg_Itgam	cold_unique
Adipocytes	Skeletal muscle cells	Cd300c_Ntng1	cold_unique
Adipocytes	Skeletal muscle cells	Tph1_Htr7	cold_unique
Adipocytes	Skeletal muscle cells	Ntm_Amigo2	cold_unique
Adipocytes	Skeletal muscle cells	Mmp9_Itgam	cold_unique
Adipocytes	Skeletal muscle cells	Il6st_Epor	cold_unique
Adipocytes	Skeletal muscle cells	Ntm_Lrrc4c	cold_unique
Adipocytes	Skeletal muscle cells	Pth2_Adcyap1r1	cold_unique
Adipocytes	Skeletal muscle cells	Chad_Itgb1	cold_unique
Adipocytes	Skeletal muscle cells	Lama1_Itgb1	cold_unique
Adipocytes	Skeletal muscle cells	Pth2_Pth1r	cold_unique
Adipocytes	Skeletal muscle cells	Rln1_Rxfp1	cold_unique
Adipocytes	Skeletal muscle cells	Tph1_Htr6	cold_unique
Adipocytes	Skeletal muscle cells	Cd14_Itgb1	cold_unique
Adipocytes	Skeletal muscle cells	Thbs1_Itgb1	cold_unique
Adipocytes	Skeletal muscle cells	Ncor1_Dlk1	cold_unique
Adipocytes	Skeletal muscle cells	Cav1_Pdgfrb	cold_unique
Adipocytes	Skeletal muscle cells	Ltf_Gpr162	cold_unique
Adipocytes	Skeletal muscle cells	Sorbs1_Itga1	cold_unique
Adipocytes	Skeletal muscle cells	Apob_Adrb2	cold_unique
Adipocytes	Skeletal muscle cells	Plg_Itgb1	cold_unique
Adipocytes	Skeletal muscle cells	Calca_Adrb2	cold_unique
Adipocytes	Skeletal muscle cells	Il9_Dlk1	cold_unique
Adipocytes	Skeletal muscle cells	Insr_Adrb2	cold_unique
Adipocytes	Skeletal muscle cells	Egf_Adrb2	cold_unique
Adipocytes	Skeletal muscle cells	Gfra1_Trem2	cold_unique
Adipocytes	Skeletal muscle cells	Lama1_Itga7	cold_unique
Adipocytes	Skeletal muscle cells	Angpt1_Itgb1	cold_unique
Adipocytes	Skeletal muscle cells	Snx14_Htr6	cold_unique
Adipocytes	Skeletal muscle cells	Cd14_Itga4	cold_unique
Adipocytes	Skeletal muscle cells	Orm1_Ccr5	cold_unique
Adipocytes	Skeletal muscle cells	Il10_Cd27	cold_unique
Adipocytes	Skeletal muscle cells	Nodal_Acvr2b	cold_unique
Adipocytes	Skeletal muscle cells	Il10_Il10ra	cold_unique
Adipocytes	Skeletal muscle cells	Pth2_Adrb2	cold_unique
Adipocytes	Skeletal muscle cells	Pik3r1_Epor	cold_unique
Adipocytes	Skeletal muscle cells	Hgf_Itgb1	cold_unique
Adipocytes	Skeletal muscle cells	Adipoq_Cnr2	cold_unique
Adipocytes	Skeletal muscle cells	Ntng2_Lrrc4c	cold_unique
Adipocytes	Skeletal muscle cells	Gpc4_Col18a1	cold_unique
Adipocytes	Skeletal muscle cells	Musk_Ptpro	cold_unique
Adipocytes	Skeletal muscle cells	Siglec1_Ptprc	cold_unique
Adipocytes	Skeletal muscle cells	Il4_Cd53	cold_unique
Adipocytes	Skeletal muscle cells	Ccl3_Ccr5	cold_unique
Adipocytes	Skeletal muscle cells	Dll3_Notch3	cold_unique
Adipocytes	Skeletal muscle cells	Cfh_Itgam	cold_unique
Adipocytes	Skeletal muscle cells	Il7_Dlk1	tn_unique
Adipocytes	Skeletal muscle cells	Fcamr_Pilra	tn_unique
Adipocytes	Skeletal muscle cells	Tpo_Mpl	tn_unique
Adipocytes	Skeletal muscle cells	Egf_Fshr	tn_unique
Adipocytes	Skeletal muscle cells	Thpo_Mpl	tn_unique
Adipocytes	Skeletal muscle cells	Fga_Itgb1	tn_unique
Adipocytes	Skeletal muscle cells	Rims1_Slc17a7	tn_unique
Adipocytes	Skeletal muscle cells	Omg_Ngfr	tn_unique
Adipocytes	Skeletal muscle cells	Efna5_Epha2	tn_unique
Adipocytes	Skeletal muscle cells	Omg_Rtn4rl1	tn_unique
Adipocytes	Skeletal muscle cells	Efna5_Epha7	tn_unique
Adipocytes	Skeletal muscle cells	Ptprd_Il1rapl2	tn_unique
Adipocytes	Skeletal muscle cells	Ccl26_Ccr1	tn_unique
ASPCs	Adipocytes	Gpha2_Tshr	common
ASPCs	Adipocytes	Sct_Tshr	common
ASPCs	Adipocytes	Nlgn1_Nrxn1	common
ASPCs	Adipocytes	Sct_Adrb3	common
ASPCs	Adipocytes	Nxph1_Nrxn1	common
ASPCs	Adipocytes	Fn1_Tshr	common
ASPCs	Adipocytes	Nrcam_Lctl	common
ASPCs	Adipocytes	Lsamp_Negr1	common
ASPCs	Adipocytes	Tnfsf13_Fas	common
ASPCs	Adipocytes	Opcml_Negr1	common
ASPCs	Adipocytes	Adm_Tshr	common
ASPCs	Adipocytes	Adm_Adrb3	common
ASPCs	Adipocytes	Nps_Tshr	common
ASPCs	Adipocytes	Nps_Adrb3	common
ASPCs	Adipocytes	Sct_Sctr	common
ASPCs	Adipocytes	Cd47_Siglec1	common
ASPCs	Adipocytes	Shank1_Abca1	common
ASPCs	Adipocytes	Vcam1_Itgad	common
ASPCs	Adipocytes	Il16_Grin2b	common
ASPCs	Adipocytes	Lgals9_Slc1a5	common
ASPCs	Adipocytes	Rarres2_Cmklr1	common
ASPCs	Adipocytes	Gpc3_Unc5c	common
ASPCs	Adipocytes	Dcn_Met	common
ASPCs	Adipocytes	Cxcl13_Ackr4	common
ASPCs	Adipocytes	Slurp1_Chrna9	common
ASPCs	Adipocytes	Ccl19_Ackr4	common
ASPCs	Adipocytes	Ccl8_Ackr4	common
ASPCs	Adipocytes	Adm_Mrgprx2	common
ASPCs	Adipocytes	Ccl11_Ackr4	common
ASPCs	Adipocytes	Ccl7_Ackr4	common
ASPCs	Adipocytes	Ccl2_Ackr4	common
ASPCs	Adipocytes	Lif_Il6st	common
ASPCs	Adipocytes	Nppc_Npr3	common
ASPCs	Adipocytes	Ntn1_Unc5c	common
ASPCs	Adipocytes	Gpc6_Fgfrl1	common
ASPCs	Adipocytes	Ndp_Lgr4	common
ASPCs	Adipocytes	Rspo1_Lgr4	common
ASPCs	Adipocytes	Rspo2_Lgr4	common
ASPCs	Adipocytes	Rspo3_Lgr4	common
ASPCs	Adipocytes	Il11_Il6st	common
ASPCs	Adipocytes	Ecm1_Cachd1	common
ASPCs	Adipocytes	Il6_Il6st	common
ASPCs	Adipocytes	Nrg1_Lgr4	common
ASPCs	Adipocytes	Nlgn2_Nrxn1	common
ASPCs	Adipocytes	Il16_Kcnd2	common
ASPCs	Adipocytes	Ptprs_Ntrk3	common
ASPCs	Adipocytes	Col2a1_Lair1	common
ASPCs	Adipocytes	Col1a2_Lair1	common
ASPCs	Adipocytes	Col1a1_Lair1	common
ASPCs	Adipocytes	Col3a1_Lair1	common
ASPCs	Adipocytes	Col5a1_Lair1	common
ASPCs	Adipocytes	Gnas_Tshr	common
ASPCs	Adipocytes	Gnas_Adora1	common
ASPCs	Adipocytes	Gnas_Adrb3	common
ASPCs	Adipocytes	Adam17_Met	common
ASPCs	Adipocytes	Igf1r_Ghr	common
ASPCs	Adipocytes	Fn1_C5ar1	common
ASPCs	Adipocytes	Dcn_Erbb4	common
ASPCs	Adipocytes	Fgf2_Gpc4	common
ASPCs	Adipocytes	Igsf1_Acvr1b	common
ASPCs	Adipocytes	Bmp7_Acvr1b	common
ASPCs	Adipocytes	Gdf10_Acvr1b	common
ASPCs	Adipocytes	Col5a2_Lair1	common
ASPCs	Adipocytes	Col18a1_Gpc4	common
ASPCs	Adipocytes	Lefty1_Acvr1b	common
ASPCs	Adipocytes	Fgf2_Fgfrl1	common
ASPCs	Adipocytes	Fgf2_Thbs1	common
ASPCs	Adipocytes	Nrg1_Erbb4	common
ASPCs	Adipocytes	Igf2_Insr	common
ASPCs	Adipocytes	Ado_Adora1	common
ASPCs	Adipocytes	Igf1_Insr	common
ASPCs	Adipocytes	Penk_Mrgprx1	cold_unique
ASPCs	Adipocytes	F2_Gp9	cold_unique
ASPCs	Adipocytes	Fst_Hfe2	cold_unique
ASPCs	Adipocytes	Cntn1_Sgcg	cold_unique
ASPCs	Adipocytes	Npy_Gpr83	cold_unique
ASPCs	Adipocytes	Cntn1_Cntn2	cold_unique
ASPCs	Adipocytes	Cntn1_Chl1	cold_unique
ASPCs	Adipocytes	Cort_Mrgprx2	cold_unique
ASPCs	Adipocytes	Crh_Tshr	cold_unique
ASPCs	Adipocytes	Crh_Mc2r	cold_unique
ASPCs	Adipocytes	Nlgn3_Nrxn1	cold_unique
ASPCs	Adipocytes	Crh_Adrb3	cold_unique
ASPCs	Adipocytes	Megf10_Abca1	cold_unique
ASPCs	Adipocytes	Flrt2_Unc5a	cold_unique
ASPCs	Adipocytes	Flrt3_Unc5a	cold_unique
ASPCs	Adipocytes	Il6r_Lrtm2	cold_unique
ASPCs	Adipocytes	Il16_Kcnj15	cold_unique
ASPCs	Adipocytes	Ntn1_Unc5a	cold_unique
ASPCs	Adipocytes	Wnt11_Musk	cold_unique
ASPCs	Adipocytes	Rspo1_Znrf3	cold_unique
ASPCs	Adipocytes	Rspo2_Znrf3	cold_unique
ASPCs	Adipocytes	Rspo3_Znrf3	cold_unique
ASPCs	Adipocytes	Tlr2_Cd14	cold_unique
ASPCs	Adipocytes	Ptgfrn_Sgcg	cold_unique
ASPCs	Adipocytes	Il6_Musk	cold_unique
ASPCs	Adipocytes	Piga_Pigr	cold_unique
ASPCs	Adipocytes	Opcml_Ntm	cold_unique
ASPCs	Adipocytes	Fgf10_Fgfrl1	cold_unique
ASPCs	Adipocytes	Lgals3bp_Cd33	cold_unique
ASPCs	Adipocytes	Nppa_Npr3	cold_unique
ASPCs	Adipocytes	Ntf3_Ntrk3	cold_unique
ASPCs	Adipocytes	Hhipl2_Cachd1	cold_unique
ASPCs	Adipocytes	Bmp2_Hfe2	cold_unique
ASPCs	Adipocytes	Sct_Gpr84	cold_unique
ASPCs	Adipocytes	Tnfsf13_Tnfrsf17	cold_unique
ASPCs	Adipocytes	Cd70_Tnfrsf17	cold_unique
ASPCs	Adipocytes	Ghrl_Ptger3	cold_unique
ASPCs	Adipocytes	Qrfp_P2ry14	cold_unique
ASPCs	Adipocytes	Adm_Gpr84	cold_unique
ASPCs	Adipocytes	Ptgs2_Cav1	cold_unique
ASPCs	Adipocytes	Tnfsf13b_Tnfrsf17	cold_unique
ASPCs	Adipocytes	Nps_Gpr84	cold_unique
ASPCs	Adipocytes	Crh_Gpr84	cold_unique
ASPCs	Adipocytes	Pcsk9_Sort1	cold_unique
ASPCs	Adipocytes	F12_Gp9	cold_unique
ASPCs	Adipocytes	Ppbp_Cxcr2	cold_unique
ASPCs	Adipocytes	Gpc3_Vsig10l	cold_unique
ASPCs	Adipocytes	Axl_Vsig10l	cold_unique
ASPCs	Adipocytes	Flt3l_Flt3	cold_unique
ASPCs	Adipocytes	Mmp7_Erbb4	cold_unique
ASPCs	Adipocytes	Oxt_Oxtr	cold_unique
ASPCs	Adipocytes	Bmp4_Hfe2	cold_unique
ASPCs	Adipocytes	Artn_Gfra1	cold_unique
ASPCs	Adipocytes	Cyr61_Cav1	cold_unique
ASPCs	Adipocytes	Ifnb1_Ifnar2	cold_unique
ASPCs	Adipocytes	Icam1_Cav1	cold_unique
ASPCs	Adipocytes	Itgb3_Adam12	cold_unique
ASPCs	Adipocytes	Lama2_Itga7	cold_unique
ASPCs	Adipocytes	Lamc1_Itga7	cold_unique
ASPCs	Adipocytes	Il17a_Il17ra	cold_unique
ASPCs	Adipocytes	Calm1_Fas	cold_unique
ASPCs	Adipocytes	Calm1_Insr	cold_unique
ASPCs	Adipocytes	Klrb1_Clec2d	cold_unique
ASPCs	Adipocytes	Npy_Npffr2	cold_unique
ASPCs	Adipocytes	C3_C3ar1	cold_unique
ASPCs	Adipocytes	Calm1_Scn10a	cold_unique
ASPCs	Adipocytes	Cxcl1_Cxcr2	cold_unique
ASPCs	Adipocytes	Mdk_Gpc2	cold_unique
ASPCs	Adipocytes	Calm1_Abca1	cold_unique
ASPCs	Adipocytes	Calm1_Htr2c	cold_unique
ASPCs	Adipocytes	Calm1_Sctr	cold_unique
ASPCs	Adipocytes	Ret_Gfra1	cold_unique
ASPCs	Adipocytes	Pspn_Gfra1	cold_unique
ASPCs	Adipocytes	Grn_Sort1	cold_unique
ASPCs	Adipocytes	Ncam1_Clec2l	cold_unique
ASPCs	Adipocytes	Cntn5_Chl1	cold_unique
ASPCs	Adipocytes	Pltp_Abca1	cold_unique
ASPCs	Adipocytes	Calm1_Pth2r	cold_unique
ASPCs	Adipocytes	Flna_Casr	cold_unique
ASPCs	Adipocytes	Gcg_Tshr	tn_unique
ASPCs	Adipocytes	Rln3_Tshr	tn_unique
ASPCs	Adipocytes	Gcg_Adrb3	tn_unique
ASPCs	Adipocytes	Rln3_Adrb3	tn_unique
ASPCs	Adipocytes	Pthlh_Tshr	tn_unique
ASPCs	Adipocytes	Fgf21_Klb	tn_unique
ASPCs	Adipocytes	Pthlh_Adrb3	tn_unique
ASPCs	Adipocytes	Artn_Gfra3	tn_unique
ASPCs	Adipocytes	Pspn_Gfra3	tn_unique
ASPCs	Adipocytes	Ihh_Ptch2	tn_unique
ASPCs	Adipocytes	Havcr1_Timd4	tn_unique
ASPCs	Adipocytes	Tph1_Htr2c	tn_unique
ASPCs	Adipocytes	Havcr1_Siglec1	tn_unique
ASPCs	Adipocytes	Il19_Il20ra	tn_unique
ASPCs	Adipocytes	Igsf10_Igsf11	tn_unique
ASPCs	Adipocytes	Havcr1_Cd300lb	tn_unique
ASPCs	Adipocytes	Ereg_Erbb4	tn_unique
ASPCs	Adipocytes	Serping1_Sele	tn_unique
ASPCs	Adipocytes	Ret_Gfra3	tn_unique
ASPCs	Adipocytes	Slitrk1_Ptprd	tn_unique
ASPCs	Adipocytes	Nrg1_Fcamr	tn_unique
ASPCs	Adipocytes	Nrg3_Erbb4	tn_unique
ASPCs	Adipocytes	Il13_Il13ra2	tn_unique
ASPCs	Adipocytes	C3_Itgax	tn_unique
ASPCs	Adipocytes	Rspo4_Lgr4	tn_unique
ASPCs	Adipocytes	Anxa1_Fpr2	tn_unique
ASPCs	Adipocytes	Pcdhb3_Igsf11	tn_unique
ASPCs	Adipocytes	Calr_Tshr	tn_unique
ASPCs	Adipocytes	Fcgrt_Igflr1	tn_unique
ASPCs	Adipocytes	Psap_Gpr37l1	tn_unique
ASPCs	Adipocytes	Adam17_Erbb4	tn_unique
ASPCs	Adipocytes	Itgb5_Adam9	tn_unique
ASPCs	Adipocytes	Anxa1_Fpr1	tn_unique
ASPCs	Adipocytes	Ly6g6f_Lilra5	tn_unique
ASPCs	Adipocytes	Dcc_Vsig4	tn_unique
ASPCs	Adipocytes	Calm3_Insr	tn_unique
ASPCs	Adipocytes	Hgf_Met	tn_unique
ASPCs	Adipocytes	Lgals9_Havcr2	tn_unique
ASPCs	Adipocytes	Il4_Il13ra2	tn_unique
ASPCs	Adipocytes	Ptgs2_Alox5	tn_unique
ASPCs	Adipocytes	Ihh_Boc	tn_unique
ASPCs	Adipocytes	Calm3_Abca1	tn_unique
ASPCs	Adipocytes	Ado_Adora3	tn_unique
ASPCs	Adipocytes	Gpha2_Epha6	tn_unique
ASPCs	Adipocytes	Osm_Il6st	tn_unique
ASPCs	Adipocytes	B2m_Klrc2	tn_unique
ASPCs	Adipocytes	Nps_Npsr1	tn_unique
ASPCs	Endothelial cells	Vcan_Selp	common
ASPCs	Endothelial cells	Spp1_S1pr1	common
ASPCs	Endothelial cells	Angpt4_Tie1	common
ASPCs	Endothelial cells	Dkk2_Kremen2	common
ASPCs	Endothelial cells	Tac1_Tacr1	common
ASPCs	Endothelial cells	Col2a1_Cd93	common
ASPCs	Endothelial cells	Gpc3_Flt1	common
ASPCs	Endothelial cells	Slit2_Robo4	common
ASPCs	Endothelial cells	Fn1_Robo4	common
ASPCs	Endothelial cells	Spp1_Ptger4	common
ASPCs	Endothelial cells	Sct_Ramp3	common
ASPCs	Endothelial cells	Cd34_Selp	common
ASPCs	Endothelial cells	Fn1_Cd93	common
ASPCs	Endothelial cells	Mmp2_Pecam1	common
ASPCs	Endothelial cells	Col4a3_Cd93	common
ASPCs	Endothelial cells	Col1a2_Cd93	common
ASPCs	Endothelial cells	Prnp_Tnfrsf25	common
ASPCs	Endothelial cells	Col1a1_Cd93	common
ASPCs	Endothelial cells	Pdgfra_Epha4	common
ASPCs	Endothelial cells	Serping1_Selp	common
ASPCs	Endothelial cells	Dcn_Kdr	common
ASPCs	Endothelial cells	Fn1_Flt4	common
ASPCs	Endothelial cells	Pgf_Flt1	common
ASPCs	Endothelial cells	Col4a4_Cd93	common
ASPCs	Endothelial cells	Col1a2_Flt4	common
ASPCs	Endothelial cells	Adm_Ramp3	common
ASPCs	Endothelial cells	Col1a1_Flt4	common
ASPCs	Endothelial cells	Vcan_Tnc	common
ASPCs	Endothelial cells	Col3a1_Cd93	common
ASPCs	Endothelial cells	Vegfd_Kdr	common
ASPCs	Endothelial cells	Nps_Ramp3	common
ASPCs	Endothelial cells	Vegfd_Flt1	common
ASPCs	Endothelial cells	Col5a1_Cd93	common
ASPCs	Endothelial cells	Gdf2_Eng	common
ASPCs	Endothelial cells	Bmp7_Eng	common
ASPCs	Endothelial cells	Il31_Osmr	common
ASPCs	Endothelial cells	Ildr2_Clec12b	common
ASPCs	Endothelial cells	Thbs2_Notch4	common
ASPCs	Endothelial cells	Fn1_Eng	common
ASPCs	Endothelial cells	Vegfd_Flt4	common
ASPCs	Endothelial cells	Scube2_Kdr	common
ASPCs	Endothelial cells	Il6r_Btnl9	common
ASPCs	Endothelial cells	Col2a1_Mag	common
ASPCs	Endothelial cells	Gpc3_Fgfr4	common
ASPCs	Endothelial cells	Fgf23_Fgfr4	common
ASPCs	Endothelial cells	Fgf7_Fgfr4	common
ASPCs	Endothelial cells	Il16_Grin2a	common
ASPCs	Endothelial cells	Slit2_Robo2	common
ASPCs	Endothelial cells	Fgf18_Fgfr4	common
ASPCs	Endothelial cells	Fn1_Mag	common
ASPCs	Endothelial cells	Thbs2_Itga6	common
ASPCs	Endothelial cells	Fgf12_Fgfr4	common
ASPCs	Endothelial cells	Tgfb2_Eng	common
ASPCs	Endothelial cells	Fn1_Itga6	common
ASPCs	Endothelial cells	Sema3b_Nrp2	common
ASPCs	Endothelial cells	Shank1_Adgrl2	common
ASPCs	Endothelial cells	Sema3c_Nrp2	common
ASPCs	Endothelial cells	Ccl19_Ccrl2	common
ASPCs	Endothelial cells	Plau_Plaur	common
ASPCs	Endothelial cells	Fn1_Plaur	common
ASPCs	Endothelial cells	Farp2_Plxna4	common
ASPCs	Endothelial cells	Ace_Bdkrb2	common
ASPCs	Endothelial cells	Pgf_Nrp2	common
ASPCs	Endothelial cells	Cxcl13_Cxcr3	common
ASPCs	Endothelial cells	Ccl19_Cxcr3	common
ASPCs	Endothelial cells	Nppc_Npr2	common
ASPCs	Endothelial cells	Lama2_Itga6	common
ASPCs	Endothelial cells	Ccl11_Cxcr3	common
ASPCs	Endothelial cells	Ccl7_Cxcr3	common
ASPCs	Endothelial cells	Sema3e_Nrp2	common
ASPCs	Endothelial cells	Pcsk9_Lrp8	common
ASPCs	Endothelial cells	Lamc1_Itga6	common
ASPCs	Endothelial cells	Tnfsf12_Tnfrsf25	common
ASPCs	Endothelial cells	Vegfd_Nrp2	common
ASPCs	Endothelial cells	Itga5_Eng	common
ASPCs	Endothelial cells	Rarres2_Ccrl2	common
ASPCs	Endothelial cells	Col5a1_Sdc3	common
ASPCs	Endothelial cells	Col5a2_Cd93	common
ASPCs	Endothelial cells	Nov_Notch1	common
ASPCs	Endothelial cells	Mfap2_Notch1	common
ASPCs	Endothelial cells	Col6a1_Itga6	common
ASPCs	Endothelial cells	Edn1_Adgrl4	common
ASPCs	Endothelial cells	Mfap5_Notch1	common
ASPCs	Endothelial cells	Mdk_Ptprb	common
ASPCs	Endothelial cells	Itga2b_Eng	common
ASPCs	Endothelial cells	Farp2_Plxna2	common
ASPCs	Endothelial cells	Il11ra_Cd40	common
ASPCs	Endothelial cells	Fgf10_Fgfr4	common
ASPCs	Endothelial cells	Zyx_Eng	common
ASPCs	Endothelial cells	Sema3d_Nrp1	common
ASPCs	Endothelial cells	Fgf7_Nrp1	common
ASPCs	Endothelial cells	Gpr37_Ttyh1	common
ASPCs	Endothelial cells	Sema3b_Nrp1	common
ASPCs	Endothelial cells	Pspn_Sdc3	common
ASPCs	Endothelial cells	Sema3c_Nrp1	common
ASPCs	Endothelial cells	C3_Cr1	common
ASPCs	Endothelial cells	Tnfsf13b_Cd40	common
ASPCs	Endothelial cells	Pgf_Nrp1	common
ASPCs	Endothelial cells	Ghrl_Ghrhr	common
ASPCs	Endothelial cells	Cd55_Cr1	common
ASPCs	Endothelial cells	Itga9_Adam15	common
ASPCs	Endothelial cells	Efemp2_Aqp1	common
ASPCs	Endothelial cells	C4b_Cr1	common
ASPCs	Endothelial cells	Col5a3_Cd93	common
ASPCs	Endothelial cells	Sema3e_Nrp1	common
ASPCs	Endothelial cells	Ghrl_Tbxa2r	common
ASPCs	Endothelial cells	Flrt2_Unc5b	common
ASPCs	Endothelial cells	Flrt3_Unc5b	common
ASPCs	Endothelial cells	Mdk_Itga6	common
ASPCs	Endothelial cells	C3_C5ar2	common
ASPCs	Endothelial cells	Itga5_Adam15	common
ASPCs	Endothelial cells	Sfrp2_Fzd5	common
ASPCs	Endothelial cells	Wnt2_Fzd5	common
ASPCs	Endothelial cells	Sema3d_Plxnd1	common
ASPCs	Endothelial cells	Fap_Npr2	common
ASPCs	Endothelial cells	Ntn1_Unc5b	common
ASPCs	Endothelial cells	Mdk_Sdc3	common
ASPCs	Endothelial cells	Ptprs_Slitrk4	common
ASPCs	Endothelial cells	Muc2_Agr2	common
ASPCs	Endothelial cells	Sema3c_Plxnd1	common
ASPCs	Endothelial cells	Cntn3_Ptprg	common
ASPCs	Endothelial cells	Pcsk9_Aplp2	common
ASPCs	Endothelial cells	Sema3e_Plxnd1	common
ASPCs	Endothelial cells	Ptprs_Slitrk2	common
ASPCs	Endothelial cells	Col5a3_Sdc3	common
ASPCs	Endothelial cells	Thbs2_Cd36	common
ASPCs	Endothelial cells	Thbs3_Cd36	common
ASPCs	Endothelial cells	Col1a2_Cd36	common
ASPCs	Endothelial cells	Tgfbr2_Cdh5	common
ASPCs	Endothelial cells	Col1a1_Cd36	common
ASPCs	Endothelial cells	Pcsk9_Cd36	common
ASPCs	Endothelial cells	Bmp2_Eng	common
ASPCs	Endothelial cells	Ccl8_Ccr1	common
ASPCs	Endothelial cells	Ccl7_Ccr1	common
ASPCs	Endothelial cells	Ccl2_Ccr1	common
ASPCs	Endothelial cells	Sparc_Eng	common
ASPCs	Endothelial cells	Adm_Gpr182	common
ASPCs	Endothelial cells	Epha3_Cd274	common
ASPCs	Endothelial cells	Vcan_Tlr6	common
ASPCs	Endothelial cells	Tlr2_Cd36	common
ASPCs	Endothelial cells	Trip6_Eng	common
ASPCs	Endothelial cells	Ncam1_Clec14a	common
ASPCs	Endothelial cells	Mmp2_Ccr2	common
ASPCs	Endothelial cells	Ccl8_Ccr2	common
ASPCs	Endothelial cells	Ccl11_Ccr2	common
ASPCs	Endothelial cells	Ccl7_Ccr2	common
ASPCs	Endothelial cells	Ccl2_Ccr2	common
ASPCs	Endothelial cells	Tgfbr1_Cdh5	common
ASPCs	Endothelial cells	Edn3_Ednrb	common
ASPCs	Endothelial cells	Gdf2_Acvrl1	common
ASPCs	Endothelial cells	Gp1bb_Selp	common
ASPCs	Endothelial cells	Col18a1_Kdr	common
ASPCs	Endothelial cells	Tgfbr1_Eng	common
ASPCs	Endothelial cells	Tnfrsf11b_Nrp1	common
ASPCs	Endothelial cells	Sema3a_Plxna4	common
ASPCs	Endothelial cells	Mmp2_F2r	common
ASPCs	Endothelial cells	Itgb3_F2r	common
ASPCs	Endothelial cells	Procr_F2r	common
ASPCs	Endothelial cells	Fgf2_Fgfr4	common
ASPCs	Endothelial cells	Cd80_Cd274	common
ASPCs	Endothelial cells	Angpt4_Tek	common
ASPCs	Endothelial cells	Sct_Ramp2	common
ASPCs	Endothelial cells	Angptl1_Tek	common
ASPCs	Endothelial cells	Adam17_Notch1	common
ASPCs	Endothelial cells	Fgf2_Sdc3	common
ASPCs	Endothelial cells	Adm_Ramp2	common
ASPCs	Endothelial cells	Nps_Ramp2	common
ASPCs	Endothelial cells	Tnfsf13_Tnfrsf13b	common
ASPCs	Endothelial cells	Cd70_Tnfrsf13b	common
ASPCs	Endothelial cells	Crp_Cr1	common
ASPCs	Endothelial cells	Slit3_Robo4	common
ASPCs	Endothelial cells	Bicd1_F2r	common
ASPCs	Endothelial cells	Lamb1_Itga6	common
ASPCs	Endothelial cells	Tnfsf13b_Tnfrsf13b	common
ASPCs	Endothelial cells	Vcam1_Msn	common
ASPCs	Endothelial cells	Vcan_Tlr1	common
ASPCs	Endothelial cells	Npy_Adrb2	common
ASPCs	Endothelial cells	Sct_Adrb2	common
ASPCs	Endothelial cells	Sema3a_Nrp2	common
ASPCs	Endothelial cells	Sema3a_Plxna2	common
ASPCs	Endothelial cells	Edn1_Ednrb	common
ASPCs	Endothelial cells	Adm_Adrb2	common
ASPCs	Endothelial cells	Mpdz_Cldn5	common
ASPCs	Endothelial cells	Nps_Adrb2	common
ASPCs	Endothelial cells	Il18_Cd48	common
ASPCs	Endothelial cells	Itga2b_F2r	common
ASPCs	Endothelial cells	Nectin3_Nectin2	common
ASPCs	Endothelial cells	Slit3_Robo2	common
ASPCs	Endothelial cells	Fgf2_Nrp1	common
ASPCs	Endothelial cells	Ado_Adora2a	common
ASPCs	Endothelial cells	Ccl17_Ccr8	cold_unique
ASPCs	Endothelial cells	Dkk1_Kremen2	cold_unique
ASPCs	Endothelial cells	Il20ra_Clec14a	cold_unique
ASPCs	Endothelial cells	Ccl8_Ccr3	cold_unique
ASPCs	Endothelial cells	Ccl11_Ccr3	cold_unique
ASPCs	Endothelial cells	Ccl7_Ccr3	cold_unique
ASPCs	Endothelial cells	Ccl2_Ccr3	cold_unique
ASPCs	Endothelial cells	F2_F2rl3	cold_unique
ASPCs	Endothelial cells	Has2_Hmmr	cold_unique
ASPCs	Endothelial cells	Ackr3_Cxcr4	cold_unique
ASPCs	Endothelial cells	Guca2a_Gucy2c	cold_unique
ASPCs	Endothelial cells	Cxcl14_Cxcr4	cold_unique
ASPCs	Endothelial cells	Cxcl13_Ccr10	cold_unique
ASPCs	Endothelial cells	Ccl19_Ccr10	cold_unique
ASPCs	Endothelial cells	Adm_Calcr	cold_unique
ASPCs	Endothelial cells	Ccl7_Ccr10	cold_unique
ASPCs	Endothelial cells	Ccl2_Ccr10	cold_unique
ASPCs	Endothelial cells	Crh_Ramp3	cold_unique
ASPCs	Endothelial cells	Col9a1_Mag	cold_unique
ASPCs	Endothelial cells	Cntn1_Il23r	cold_unique
ASPCs	Endothelial cells	Adra1b_Cxcr4	cold_unique
ASPCs	Endothelial cells	Tpsab1_F2rl1	cold_unique
ASPCs	Endothelial cells	Col3a1_Mag	cold_unique
ASPCs	Endothelial cells	F2_F2rl1	cold_unique
ASPCs	Endothelial cells	Fcgrt_Igflr1	cold_unique
ASPCs	Endothelial cells	Il6r_Mag	cold_unique
ASPCs	Endothelial cells	Igsf10_Mag	cold_unique
ASPCs	Endothelial cells	Oxt_Avpr2	cold_unique
ASPCs	Endothelial cells	Dlk2_Notch1	cold_unique
ASPCs	Endothelial cells	Serping1_Sele	cold_unique
ASPCs	Endothelial cells	Ppbp_Mtnr1a	cold_unique
ASPCs	Endothelial cells	Npy_Mtnr1a	cold_unique
ASPCs	Endothelial cells	Npw_Mtnr1a	cold_unique
ASPCs	Endothelial cells	Cort_Mtnr1a	cold_unique
ASPCs	Endothelial cells	Cxcl13_Mtnr1a	cold_unique
ASPCs	Endothelial cells	Ccl19_Mtnr1a	cold_unique
ASPCs	Endothelial cells	C3_Mtnr1a	cold_unique
ASPCs	Endothelial cells	Penk_Mtnr1a	cold_unique
ASPCs	Endothelial cells	C1qtnf1_Avpr2	cold_unique
ASPCs	Endothelial cells	Dcc_Vsig4	cold_unique
ASPCs	Endothelial cells	Cort_Sstr1	cold_unique
ASPCs	Endothelial cells	Nppa_Npr2	cold_unique
ASPCs	Endothelial cells	Fgf9_Fgfr4	cold_unique
ASPCs	Endothelial cells	Igsf10_Igsf11	cold_unique
ASPCs	Endothelial cells	Spon2_Itgb2	cold_unique
ASPCs	Endothelial cells	C3_Itgb2	cold_unique
ASPCs	Endothelial cells	Plau_Itgb2	cold_unique
ASPCs	Endothelial cells	Vcam1_Itgb2	cold_unique
ASPCs	Endothelial cells	Plat_Itgb2	cold_unique
ASPCs	Endothelial cells	Fgf17_Fgfr4	cold_unique
ASPCs	Endothelial cells	Col9a3_Mag	cold_unique
ASPCs	Endothelial cells	Nrg1_Ms4a4a	cold_unique
ASPCs	Endothelial cells	Gal_Mtnr1a	cold_unique
ASPCs	Endothelial cells	Cel_Cxcr4	cold_unique
ASPCs	Endothelial cells	Il5_Csf2rb	cold_unique
ASPCs	Endothelial cells	Fgf23_Phex	cold_unique
ASPCs	Endothelial cells	Ccl19_Ccr7	cold_unique
ASPCs	Endothelial cells	Cxcl1_Mtnr1a	cold_unique
ASPCs	Endothelial cells	C3_Cd19	cold_unique
ASPCs	Endothelial cells	Rgs19_Eng	cold_unique
ASPCs	Endothelial cells	Syt1_Sv2b	cold_unique
ASPCs	Endothelial cells	Olfm2_Robo2	cold_unique
ASPCs	Endothelial cells	F12_Gp5	cold_unique
ASPCs	Endothelial cells	F12_Cd93	cold_unique
ASPCs	Endothelial cells	Ptgs2_Alox5	cold_unique
ASPCs	Endothelial cells	Scgb1a1_Lmbr1l	cold_unique
ASPCs	Endothelial cells	Vcan_Sell	cold_unique
ASPCs	Endothelial cells	Gdf2_Acvr1	cold_unique
ASPCs	Endothelial cells	Bmp7_Acvr1	cold_unique
ASPCs	Endothelial cells	Podxl2_Sell	cold_unique
ASPCs	Endothelial cells	Plxnb3_Sema4g	cold_unique
ASPCs	Endothelial cells	Cntn6_Ptprg	cold_unique
ASPCs	Endothelial cells	Cd34_Sell	cold_unique
ASPCs	Endothelial cells	Pcdhb3_Igsf11	cold_unique
ASPCs	Endothelial cells	Tyk2_Il23r	cold_unique
ASPCs	Endothelial cells	Cyr61_Itgb2	cold_unique
ASPCs	Endothelial cells	Efna2_Epha4	cold_unique
ASPCs	Endothelial cells	Tgfb2_Acvr1	cold_unique
ASPCs	Endothelial cells	Cd177_Pecam1	cold_unique
ASPCs	Endothelial cells	Adm_Calcrl	cold_unique
ASPCs	Endothelial cells	Cxcl13_Cxcr5	cold_unique
ASPCs	Endothelial cells	Icam1_Itgb2	cold_unique
ASPCs	Endothelial cells	Gpr37_Fa2h	cold_unique
ASPCs	Endothelial cells	Icam4_Itgb2	cold_unique
ASPCs	Endothelial cells	F2_F2r	cold_unique
ASPCs	Endothelial cells	Tslp_Il7r	cold_unique
ASPCs	Endothelial cells	Nectin1_Cd96	cold_unique
ASPCs	Endothelial cells	Tnfsf18_Tnfrsf18	cold_unique
ASPCs	Endothelial cells	Dll3_Notch4	cold_unique
ASPCs	Endothelial cells	Gnas_Avpr2	cold_unique
ASPCs	Endothelial cells	S100a9_Itgb2	cold_unique
ASPCs	Endothelial cells	Calm1_Aqp1	cold_unique
ASPCs	Endothelial cells	Calm1_Cnga2	cold_unique
ASPCs	Endothelial cells	Cd55_Adgre5	cold_unique
ASPCs	Endothelial cells	Calm1_Hmmr	cold_unique
ASPCs	Endothelial cells	Calm1_Calcr	cold_unique
ASPCs	Endothelial cells	Crh_Ramp2	cold_unique
ASPCs	Endothelial cells	Vcan_Tnr	cold_unique
ASPCs	Endothelial cells	Vegfb_Kdr	cold_unique
ASPCs	Endothelial cells	Vegfb_Flt1	cold_unique
ASPCs	Endothelial cells	Vcan_Selplg	cold_unique
ASPCs	Endothelial cells	Bmp8b_Plaur	cold_unique
ASPCs	Endothelial cells	Pros1_Mertk	cold_unique
ASPCs	Endothelial cells	S100a9_Cd36	cold_unique
ASPCs	Endothelial cells	Epo_Ephb4	cold_unique
ASPCs	Endothelial cells	Comp_Cd36	cold_unique
ASPCs	Endothelial cells	Il2_Il2rb	cold_unique
ASPCs	Endothelial cells	Crh_Adrb2	cold_unique
ASPCs	Endothelial cells	Dll3_Notch1	cold_unique
ASPCs	Endothelial cells	Lin7b_Aqp1	cold_unique
ASPCs	Endothelial cells	Guca2b_Gucy2d	tn_unique
ASPCs	Endothelial cells	Ntrk1_Tie1	tn_unique
ASPCs	Endothelial cells	Ptgs2_Ptgdr2	tn_unique
ASPCs	Endothelial cells	Slurp1_Chrna10	tn_unique
ASPCs	Endothelial cells	Musk_Dll1	tn_unique
ASPCs	Endothelial cells	Gcg_Adrb2	tn_unique
ASPCs	Endothelial cells	Rln3_Adrb2	tn_unique
ASPCs	Endothelial cells	Pthlh_Adrb2	tn_unique
ASPCs	Endothelial cells	Ccl2_Ccr4	tn_unique
ASPCs	Endothelial cells	Il6r_Gp6	tn_unique
ASPCs	Endothelial cells	Lpl_Gpihbp1	tn_unique
ASPCs	Endothelial cells	Cadm2_Cadm1	tn_unique
ASPCs	Endothelial cells	Egfr_Adrb2	tn_unique
ASPCs	Endothelial cells	Gcg_Ramp2	tn_unique
ASPCs	Endothelial cells	Rln3_Ramp2	tn_unique
ASPCs	Endothelial cells	Pthlh_Ramp2	tn_unique
ASPCs	Endothelial cells	Lama1_Itga6	tn_unique
ASPCs	Endothelial cells	Dsc3_Crtam	tn_unique
ASPCs	Endothelial cells	Ptgs2_Cav1	tn_unique
ASPCs	Endothelial cells	Cd70_Tnfrsf17	tn_unique
ASPCs	Endothelial cells	Tnfsf13_Tnfrsf17	tn_unique
ASPCs	Endothelial cells	Tnfsf13b_Tnfrsf17	tn_unique
ASPCs	Endothelial cells	Wnt1_Fzd5	tn_unique
ASPCs	Endothelial cells	Sema3a_Nrp1	tn_unique
ASPCs	Endothelial cells	Bpi_Slamf9	tn_unique
ASPCs	Endothelial cells	Igsf10_Slamf9	tn_unique
ASPCs	Endothelial cells	Ncam1_Robo3	tn_unique
ASPCs	Endothelial cells	Fgf16_Fgfr4	tn_unique
ASPCs	Endothelial cells	Fgf21_Fgfr4	tn_unique
ASPCs	Endothelial cells	Pcsk1n_Gpr171	tn_unique
ASPCs	Endothelial cells	Anxa1_Dysf	tn_unique
ASPCs	Endothelial cells	C3_C3ar1	tn_unique
ASPCs	Endothelial cells	Gcg_Ramp3	tn_unique
ASPCs	Endothelial cells	Rln3_Ramp3	tn_unique
ASPCs	Endothelial cells	Pthlh_Ramp3	tn_unique
ASPCs	Endothelial cells	Dscaml1_Ptprm	tn_unique
ASPCs	Endothelial cells	Cntn2_Nrp1	tn_unique
ASPCs	Endothelial cells	Il18_Il18bp	tn_unique
ASPCs	Endothelial cells	Lgals3bp_Cd33	tn_unique
ASPCs	Endothelial cells	Il19_Il20rb	tn_unique
ASPCs	Endothelial cells	Il18_Il18rap	tn_unique
ASPCs	Endothelial cells	Il16_Kcnj15	tn_unique
ASPCs	Endothelial cells	Pdcd1_Ceacam1	tn_unique
ASPCs	Endothelial cells	Tctn3_Fcrl1	tn_unique
ASPCs	Endothelial cells	Il16_Grin2c	tn_unique
ASPCs	Endothelial cells	C3_Cr2	tn_unique
ASPCs	Endothelial cells	Calm3_Aqp1	tn_unique
ASPCs	Endothelial cells	Calm3_Gp6	tn_unique
ASPCs	Endothelial cells	Il22_Il10rb	tn_unique
ASPCs	Endothelial cells	Nmu_Nmur1	tn_unique
ASPCs	Endothelial cells	Ptprs_Lrrc4b	tn_unique
ASPCs	Endothelial cells	Il13_Il2rg	tn_unique
ASPCs	Endothelial cells	Mfap3l_Ceacam1	tn_unique
ASPCs	Endothelial cells	Tnfsf12_Tnfrsf8	tn_unique
ASPCs	Endothelial cells	Cxcl10_Cxcr3	tn_unique
ASPCs	Endothelial cells	Dkk4_Kremen2	tn_unique
ASPCs	Endothelial cells	Ccl8_Ccr5	tn_unique
ASPCs	Endothelial cells	Calr_Scarf1	tn_unique
ASPCs	Endothelial cells	Ackr1_Ccr5	tn_unique
ASPCs	Endothelial cells	Ccl7_Ccr5	tn_unique
ASPCs	Endothelial cells	Ptdss1_Scarb1	tn_unique
ASPCs	Endothelial cells	Ccl11_Ccr5	tn_unique
ASPCs	Endothelial cells	Fn1_Col13a1	tn_unique
ASPCs	Endothelial cells	Tspan5_Tspan13	tn_unique
ASPCs	Endothelial cells	Hgf_Nrp1	tn_unique
ASPCs	Endothelial cells	S100a4_Ccr5	tn_unique
ASPCs	Endothelial cells	Cyr61_Cav1	tn_unique
ASPCs	Endothelial cells	B2m_Cd247	tn_unique
ASPCs	Endothelial cells	Ccl2_Ccr5	tn_unique
ASPCs	Endothelial cells	Angptl2_Tie1	tn_unique
ASPCs	Endothelial cells	Slurp1_Chrna9	tn_unique
ASPCs	Endothelial cells	Nid1_Col13a1	tn_unique
ASPCs	Endothelial cells	Nptn_Epor	tn_unique
ASPCs	Endothelial cells	Lrfn3_Fcrl1	tn_unique
ASPCs	Endothelial cells	Vcan_Tlr3	tn_unique
ASPCs	Endothelial cells	Nid2_Col13a1	tn_unique
ASPCs	Endothelial cells	Syk_Epor	tn_unique
ASPCs	Endothelial cells	Lrpap1_Lrp8	tn_unique
ASPCs	Endothelial cells	Psen1_Notch4	tn_unique
ASPCs	Endothelial cells	Xcl1_Adgrv1	tn_unique
ASPCs	Endothelial cells	Lama1_Itga1	tn_unique
ASPCs	Endothelial cells	Col2a1_Itga1	tn_unique
ASPCs	Endothelial cells	Col1a1_Itga1	tn_unique
ASPCs	Endothelial cells	Col4a4_Itga1	tn_unique
ASPCs	Endothelial cells	Col1a2_Itga1	tn_unique
ASPCs	Endothelial cells	Ihh_Ptch1	tn_unique
ASPCs	Endothelial cells	Vegfd_Itga1	tn_unique
ASPCs	Endothelial cells	Lama2_Itga1	tn_unique
ASPCs	Endothelial cells	Col4a3_Itga1	tn_unique
ASPCs	Endothelial cells	Lamc1_Itga1	tn_unique
ASPCs	Endothelial cells	Col5a1_Itga1	tn_unique
ASPCs	Endothelial cells	Osm_Osmr	tn_unique
ASPCs	Endothelial cells	Fgf11_Fgfr4	tn_unique
ASPCs	Endothelial cells	Igf2_Igf1r	tn_unique
ASPCs	Endothelial cells	Gpc3_Igf1r	tn_unique
ASPCs	Endothelial cells	Dcn_Igf1r	tn_unique
ASPCs	Endothelial cells	Slit2_Dcc	tn_unique
ASPCs	Endothelial cells	Ntn1_Dcc	tn_unique
ASPCs	Endothelial cells	B2m_Klrc1	tn_unique
ASPCs	Endothelial cells	Col5a2_Itga1	tn_unique
ASPCs	Endothelial cells	Col6a2_Itga1	tn_unique
ASPCs	Endothelial cells	Il16_Ccr5	tn_unique
ASPCs	Endothelial cells	Ly6g6f_Lilra5	tn_unique
ASPCs	Endothelial cells	Anxa2_Dysf	tn_unique
ASPCs	Schwann cells	Sct_Vipr1	common
ASPCs	Schwann cells	Npy_Adra2a	common
ASPCs	Schwann cells	Cxcl13_Adra2a	common
ASPCs	Schwann cells	Ccl19_Adra2a	common
ASPCs	Schwann cells	Nlgn1_Nrxn3	common
ASPCs	Schwann cells	Fgf23_Fgfr2	common
ASPCs	Schwann cells	Fgf7_Fgfr2	common
ASPCs	Schwann cells	Rspo1_Rnf43	common
ASPCs	Schwann cells	Il18_Il18r1	common
ASPCs	Schwann cells	Col11a1_Ddr1	common
ASPCs	Schwann cells	Col2a1_Ddr1	common
ASPCs	Schwann cells	Rspo2_Rnf43	common
ASPCs	Schwann cells	Rspo3_Rnf43	common
ASPCs	Schwann cells	Nxph1_Nrxn3	common
ASPCs	Schwann cells	Mmp16_Ddr1	common
ASPCs	Schwann cells	Fgf18_Fgfr2	common
ASPCs	Schwann cells	Fgf23_Fgfr3	common
ASPCs	Schwann cells	Fgf7_Fgfr3	common
ASPCs	Schwann cells	Rspo3_Sdc4	common
ASPCs	Schwann cells	Mmp2_Ddr1	common
ASPCs	Schwann cells	C3_Adra2a	common
ASPCs	Schwann cells	Epha3_Fgfr3	common
ASPCs	Schwann cells	Plau_St14	common
ASPCs	Schwann cells	Fgf18_Fgfr3	common
ASPCs	Schwann cells	Penk_Adra2a	common
ASPCs	Schwann cells	Fn1_Itgb8	common
ASPCs	Schwann cells	Fgf12_Fgfr2	common
ASPCs	Schwann cells	Fn1_Itgb6	common
ASPCs	Schwann cells	Vcam1_Ezr	common
ASPCs	Schwann cells	Slit2_Gpc1	common
ASPCs	Schwann cells	Thbs4_Sdc1	common
ASPCs	Schwann cells	Fn1_Sdc4	common
ASPCs	Schwann cells	Fgf12_Fgfr3	common
ASPCs	Schwann cells	Col4a3_Ddr1	common
ASPCs	Schwann cells	Axl_Ptprf	common
ASPCs	Schwann cells	Thbs2_Sdc1	common
ASPCs	Schwann cells	Col1a2_Ddr1	common
ASPCs	Schwann cells	Fbn1_Itgb6	common
ASPCs	Schwann cells	Thbs3_Sdc1	common
ASPCs	Schwann cells	Cd34_Nectin4	common
ASPCs	Schwann cells	Slit2_Sdc1	common
ASPCs	Schwann cells	Fn1_Sdc1	common
ASPCs	Schwann cells	S100a4_Erbb3	common
ASPCs	Schwann cells	Col1a1_Ddr1	common
ASPCs	Schwann cells	Epha3_Adam10	common
ASPCs	Schwann cells	Col1a2_Sdc1	common
ASPCs	Schwann cells	Npy_Adrb1	common
ASPCs	Schwann cells	Adm_Vipr1	common
ASPCs	Schwann cells	Myoc_Fzd10	common
ASPCs	Schwann cells	Col11a1_Itga2	common
ASPCs	Schwann cells	Col2a1_Itga2	common
ASPCs	Schwann cells	Col1a1_Sdc1	common
ASPCs	Schwann cells	Col4a4_Ddr1	common
ASPCs	Schwann cells	S100a4_Erbb2	common
ASPCs	Schwann cells	Axl_Adam10	common
ASPCs	Schwann cells	Myoc_Fzd3	common
ASPCs	Schwann cells	Wnt2_Fzd3	common
ASPCs	Schwann cells	Tnfsf4_Traf2	common
ASPCs	Schwann cells	Fn1_Itga2	common
ASPCs	Schwann cells	Gpr37_Tmem161a	common
ASPCs	Schwann cells	Col4a3_Itga2	common
ASPCs	Schwann cells	Col1a2_Itga2	common
ASPCs	Schwann cells	Plau_Itga3	common
ASPCs	Schwann cells	Ntn1_Dscam	common
ASPCs	Schwann cells	Fn1_Itga3	common
ASPCs	Schwann cells	Col4a3_Itga3	common
ASPCs	Schwann cells	Col3a1_Ddr1	common
ASPCs	Schwann cells	Col1a1_Itga2	common
ASPCs	Schwann cells	Nps_Vipr1	common
ASPCs	Schwann cells	Lama2_Itgb4	common
ASPCs	Schwann cells	Lif_Lifr	common
ASPCs	Schwann cells	Adm_Ramp1	common
ASPCs	Schwann cells	Col3a1_Sdc1	common
ASPCs	Schwann cells	Col4a4_Itga2	common
ASPCs	Schwann cells	Timp1_Fgfr2	common
ASPCs	Schwann cells	Lamc1_Itgb4	common
ASPCs	Schwann cells	Col5a1_Ddr1	common
ASPCs	Schwann cells	Igdcc4_Plb1	common
ASPCs	Schwann cells	Col5a1_Sdc1	common
ASPCs	Schwann cells	Col3a1_Itga2	common
ASPCs	Schwann cells	Timp2_Itga3	common
ASPCs	Schwann cells	Slc6a8_Lifr	common
ASPCs	Schwann cells	Lama2_Itga2	common
ASPCs	Schwann cells	Wnt11_Cthrc1	common
ASPCs	Schwann cells	Cd47_Pcsk4	common
ASPCs	Schwann cells	Vegfd_Itga2	common
ASPCs	Schwann cells	Lama2_Itga3	common
ASPCs	Schwann cells	Prss23_Tmem222	common
ASPCs	Schwann cells	Lamc1_Itga2	common
ASPCs	Schwann cells	Gpr37_Yif1a	common
ASPCs	Schwann cells	Cd44_Epcam	common
ASPCs	Schwann cells	Cd44_Cldn7	common
ASPCs	Schwann cells	Il6r_Ildr1	common
ASPCs	Schwann cells	Lamc1_Itga3	common
ASPCs	Schwann cells	Ddr2_Ddr1	common
ASPCs	Schwann cells	S100b_Alcam	common
ASPCs	Schwann cells	Il6_F3	common
ASPCs	Schwann cells	Nid1_Ptprf	common
ASPCs	Schwann cells	Egfr_Erbb2	common
ASPCs	Schwann cells	Wnt6_Lrp5	common
ASPCs	Schwann cells	Wnt10b_Lrp5	common
ASPCs	Schwann cells	Itga5_Cd9	common
ASPCs	Schwann cells	Nrg1_Erbb3	common
ASPCs	Schwann cells	Wnt2_Lrp5	common
ASPCs	Schwann cells	Nrg1_Gpc1	common
ASPCs	Schwann cells	Nrg1_Erbb2	common
ASPCs	Schwann cells	Col6a1_Itga2	common
ASPCs	Schwann cells	Wnt9a_Lrp5	common
ASPCs	Schwann cells	Mmp14_Ddr1	common
ASPCs	Schwann cells	Mfap3l_Mpzl2	common
ASPCs	Schwann cells	Col6a2_Itga2	common
ASPCs	Schwann cells	Nid1_Itga3	common
ASPCs	Schwann cells	Fgf10_Fgfr2	common
ASPCs	Schwann cells	Fgf10_Fgfr3	common
ASPCs	Schwann cells	Gdf6_Bmpr1a	common
ASPCs	Schwann cells	Bmp7_Bmpr1a	common
ASPCs	Schwann cells	Kcna2_Rtn4	common
ASPCs	Schwann cells	Cxcl1_Adra2a	common
ASPCs	Schwann cells	Bmp1_Bmpr1a	common
ASPCs	Schwann cells	Col5a2_Ddr1	common
ASPCs	Schwann cells	Dcc_Dscam	common
ASPCs	Schwann cells	Lamb2_Itgb4	common
ASPCs	Schwann cells	Col5a2_Sdc1	common
ASPCs	Schwann cells	Lama2_Rpsa	common
ASPCs	Schwann cells	Lgals8_Itga3	common
ASPCs	Schwann cells	Mdk_Tspan1	common
ASPCs	Schwann cells	Mdk_Alk	common
ASPCs	Schwann cells	Mdk_Sdc4	common
ASPCs	Schwann cells	Lamb2_Itga3	common
ASPCs	Schwann cells	Mdk_Sdc1	common
ASPCs	Schwann cells	Bmp8a_Bmpr1a	common
ASPCs	Schwann cells	Icam1_Ezr	common
ASPCs	Schwann cells	Wnt16_Fzd6	common
ASPCs	Schwann cells	Sfrp1_Fzd6	common
ASPCs	Schwann cells	Fn1_Nt5e	common
ASPCs	Schwann cells	Mdk_Ncl	common
ASPCs	Schwann cells	Col5a3_Ddr1	common
ASPCs	Schwann cells	Timp1_Cd63	common
ASPCs	Schwann cells	Thbs2_Lrp4	common
ASPCs	Schwann cells	Ereg_Erbb3	common
ASPCs	Schwann cells	Col5a3_Sdc1	common
ASPCs	Schwann cells	Nlgn2_Nrxn3	common
ASPCs	Schwann cells	Fn1_Lrp4	common
ASPCs	Schwann cells	Pvr_Nectin4	common
ASPCs	Schwann cells	Col6a3_Itga2	common
ASPCs	Schwann cells	Mdk_Sorl1	common
ASPCs	Schwann cells	Ereg_Erbb2	common
ASPCs	Schwann cells	Il17a_Il17rc	common
ASPCs	Schwann cells	Fn1_Il17rc	common
ASPCs	Schwann cells	Tnfrsf11b_Nrxn3	common
ASPCs	Schwann cells	Spp1_Itgav	common
ASPCs	Schwann cells	Plau_Itgav	common
ASPCs	Schwann cells	Fn1_Itgav	common
ASPCs	Schwann cells	Col4a3_Itgav	common
ASPCs	Schwann cells	Tspan5_Tspan13	common
ASPCs	Schwann cells	Lamb2_Rpsa	common
ASPCs	Schwann cells	Col1a2_Itgav	common
ASPCs	Schwann cells	Ifnb1_Ifnar1	common
ASPCs	Schwann cells	Fbn1_Itgav	common
ASPCs	Schwann cells	Col1a1_Itgav	common
ASPCs	Schwann cells	Col4a4_Itgav	common
ASPCs	Schwann cells	Bmp2_Gpc1	common
ASPCs	Schwann cells	Psap_Celsr1	common
ASPCs	Schwann cells	Gdf9_Fxyd6	common
ASPCs	Schwann cells	Pros1_Tyro3	common
ASPCs	Schwann cells	Lamc1_Itgav	common
ASPCs	Schwann cells	Gdf9_Orai2	common
ASPCs	Schwann cells	Nid1_Itgav	common
ASPCs	Schwann cells	Nectin1_Nectin4	common
ASPCs	Schwann cells	Ncam1_Fgfr2	common
ASPCs	Schwann cells	Gnas_Vipr1	common
ASPCs	Schwann cells	Fgfr1_Sdc4	common
ASPCs	Schwann cells	Fgf2_Fgfr2	common
ASPCs	Schwann cells	Fgf2_Sdc4	common
ASPCs	Schwann cells	Fgf2_Fgfr3	common
ASPCs	Schwann cells	Bmp2_Bmpr1a	common
ASPCs	Schwann cells	Tnfsf12_Tnfrsf12a	common
ASPCs	Schwann cells	Fgf2_Sdc1	common
ASPCs	Schwann cells	Igf1r_Cdh1	common
ASPCs	Schwann cells	Gdf9_Bmpr1a	common
ASPCs	Schwann cells	Col18a1_Gpc1	common
ASPCs	Schwann cells	Cyr61_Itgav	common
ASPCs	Schwann cells	Pi16_Tnfrsf21	common
ASPCs	Schwann cells	Col18a1_Itga3	common
ASPCs	Schwann cells	Lamb1_Itgb4	common
ASPCs	Schwann cells	Ifnar2_Erbb3	common
ASPCs	Schwann cells	Lamb1_Itga2	common
ASPCs	Schwann cells	Lamb1_Itga3	common
ASPCs	Schwann cells	Gdf2_Acvr1	common
ASPCs	Schwann cells	Bmp7_Acvr1	common
ASPCs	Schwann cells	Bmp4_Bmpr1a	common
ASPCs	Schwann cells	Mpdz_Cldn8	common
ASPCs	Schwann cells	Mpdz_Cldn4	common
ASPCs	Schwann cells	Ldlr_Lrp4	common
ASPCs	Schwann cells	Tgfb2_Acvr1	common
ASPCs	Schwann cells	Ptprs_Lrfn4	common
ASPCs	Schwann cells	Adam12_Sdc4	common
ASPCs	Schwann cells	Tfpi_Sdc4	common
ASPCs	Schwann cells	Tfpi_F3	common
ASPCs	Schwann cells	Ppbp_Adra2a	cold_unique
ASPCs	Schwann cells	Npw_Adra2a	cold_unique
ASPCs	Schwann cells	Cort_Adra2a	cold_unique
ASPCs	Schwann cells	Mmp7_Sdc1	cold_unique
ASPCs	Schwann cells	Gp6_Itga2	cold_unique
ASPCs	Schwann cells	Gdf6_Bmpr1b	cold_unique
ASPCs	Schwann cells	Bmp7_Bmpr1b	cold_unique
ASPCs	Schwann cells	Crh_Vipr1	cold_unique
ASPCs	Schwann cells	Nlgn3_Nrxn3	cold_unique
ASPCs	Schwann cells	Bmp1_Bmpr1b	cold_unique
ASPCs	Schwann cells	Fst_Bmpr1b	cold_unique
ASPCs	Schwann cells	Il18_Il18bp	cold_unique
ASPCs	Schwann cells	Lrrc4b_Ptprf	cold_unique
ASPCs	Schwann cells	Dkk1_Lrp5	cold_unique
ASPCs	Schwann cells	Gpr37_Slc3a2	cold_unique
ASPCs	Schwann cells	Igsf10_Slamf9	cold_unique
ASPCs	Schwann cells	Lrp1_App	cold_unique
ASPCs	Schwann cells	Gal_Adra2a	cold_unique
ASPCs	Schwann cells	Lrrn2_Tmem123	cold_unique
ASPCs	Schwann cells	Mmp7_Cd151	cold_unique
ASPCs	Schwann cells	Bmp8a_Bmpr1b	cold_unique
ASPCs	Schwann cells	Kcna1_Rtn4	cold_unique
ASPCs	Schwann cells	S100b_Ager	cold_unique
ASPCs	Schwann cells	Farp2_Plxna3	cold_unique
ASPCs	Schwann cells	Fgf9_Fgfr2	cold_unique
ASPCs	Schwann cells	Fgf9_Fgfr3	cold_unique
ASPCs	Schwann cells	Cadm2_Cadm1	cold_unique
ASPCs	Schwann cells	Icam1_Muc1	cold_unique
ASPCs	Schwann cells	Fgf17_Fgfr2	cold_unique
ASPCs	Schwann cells	Fgf17_Fgfr3	cold_unique
ASPCs	Schwann cells	Dkk1_Lrp6	cold_unique
ASPCs	Schwann cells	Rspo1_Lrp6	cold_unique
ASPCs	Schwann cells	Wnt6_Lrp6	cold_unique
ASPCs	Schwann cells	Dkk2_Lrp6	cold_unique
ASPCs	Schwann cells	Wnt10b_Lrp6	cold_unique
ASPCs	Schwann cells	Rspo3_Lrp6	cold_unique
ASPCs	Schwann cells	Igfbp4_Lrp6	cold_unique
ASPCs	Schwann cells	Wnt2_Lrp6	cold_unique
ASPCs	Schwann cells	Wnt9a_Lrp6	cold_unique
ASPCs	Schwann cells	Tnfsf13_Tnfrsf1a	cold_unique
ASPCs	Schwann cells	Il22_Il10rb	cold_unique
ASPCs	Schwann cells	Mfap3l_Ceacam1	cold_unique
ASPCs	Schwann cells	Il20ra_Cd276	cold_unique
ASPCs	Schwann cells	Fn1_Itga8	cold_unique
ASPCs	Schwann cells	Kremen1_Lrp6	cold_unique
ASPCs	Schwann cells	S100a9_Alcam	cold_unique
ASPCs	Schwann cells	Bmp2_Bmpr1b	cold_unique
ASPCs	Schwann cells	Adam17_Muc1	cold_unique
ASPCs	Schwann cells	Plau_Igf2r	cold_unique
ASPCs	Schwann cells	Myoc_Fzd7	cold_unique
ASPCs	Schwann cells	Wnt2_Fzd7	cold_unique
ASPCs	Schwann cells	Wnt11_Fzd7	cold_unique
ASPCs	Schwann cells	Gdf9_Bmpr1b	cold_unique
ASPCs	Schwann cells	Gpr37_Yif1b	cold_unique
ASPCs	Schwann cells	S100a9_Ager	cold_unique
ASPCs	Schwann cells	Efna2_Cldn4	cold_unique
ASPCs	Schwann cells	Grn_Tnfrsf1a	cold_unique
ASPCs	Schwann cells	Efna2_Epha1	cold_unique
ASPCs	Schwann cells	Igsf1_Acvr1b	cold_unique
ASPCs	Schwann cells	Bmp7_Acvr1b	cold_unique
ASPCs	Schwann cells	Gdf10_Acvr1b	cold_unique
ASPCs	Schwann cells	Lefty1_Acvr1b	cold_unique
ASPCs	Schwann cells	Icam4_Itgav	cold_unique
ASPCs	Schwann cells	Igf1r_Gnai2	cold_unique
ASPCs	Schwann cells	Il1rapl2_Fgfr3	cold_unique
ASPCs	Schwann cells	Bmp4_Bmpr1b	cold_unique
ASPCs	Schwann cells	Ror2_Cd320	cold_unique
ASPCs	Schwann cells	Mmp7_Erbb4	cold_unique
ASPCs	Schwann cells	Sema3a_Plxna3	cold_unique
ASPCs	Schwann cells	Epha5_Fgfr3	cold_unique
ASPCs	Schwann cells	Calm1_Vipr1	cold_unique
ASPCs	Schwann cells	Nectin3_Nectin2	cold_unique
ASPCs	Schwann cells	Dcn_Erbb4	cold_unique
ASPCs	Schwann cells	Penk_Ogfr	cold_unique
ASPCs	Schwann cells	Vcan_Tlr3	cold_unique
ASPCs	Schwann cells	Tigit_Nectin2	cold_unique
ASPCs	Schwann cells	Cxcl2_Adra2a	cold_unique
ASPCs	Schwann cells	Bmp8b_Bmpr1b	cold_unique
ASPCs	Schwann cells	Spp1_Itgb5	cold_unique
ASPCs	Schwann cells	Ncam1_Ptpra	cold_unique
ASPCs	Schwann cells	Plau_Itgb5	cold_unique
ASPCs	Schwann cells	Col4a3_Itgb5	cold_unique
ASPCs	Schwann cells	Cd81_Cldn1	cold_unique
ASPCs	Schwann cells	Cd81_Cldn6	cold_unique
ASPCs	Schwann cells	Mpdz_Cldn1	cold_unique
ASPCs	Schwann cells	Nrg1_Erbb4	cold_unique
ASPCs	Schwann cells	Ltbp1_Itgb5	cold_unique
ASPCs	Schwann cells	Cd81_Kit	cold_unique
ASPCs	Schwann cells	Bmp8b_Bmpr1a	cold_unique
ASPCs	Schwann cells	Vegfb_Tyro3	cold_unique
ASPCs	Schwann cells	Flna_Grm8	cold_unique
ASPCs	Schwann cells	Col7a1_Itga2	cold_unique
ASPCs	Schwann cells	Dsc3_Dsg2	tn_unique
ASPCs	Schwann cells	Gcg_Vipr1	tn_unique
ASPCs	Schwann cells	Rln3_Vipr1	tn_unique
ASPCs	Schwann cells	Rspo4_Rnf43	tn_unique
ASPCs	Schwann cells	Cd300c_Igsf5	tn_unique
ASPCs	Schwann cells	Hapln1_Mpig6b	tn_unique
ASPCs	Schwann cells	Tpsab1_F2rl1	tn_unique
ASPCs	Schwann cells	Lama1_Itgb4	tn_unique
ASPCs	Schwann cells	Pthlh_Vipr1	tn_unique
ASPCs	Schwann cells	Pnoc_Mtnr1a	tn_unique
ASPCs	Schwann cells	Insl5_Mtnr1a	tn_unique
ASPCs	Schwann cells	Rln3_Mtnr1a	tn_unique
ASPCs	Schwann cells	Npy_Mtnr1a	tn_unique
ASPCs	Schwann cells	Ccl19_Mtnr1a	tn_unique
ASPCs	Schwann cells	Fgf16_Fgfr2	tn_unique
ASPCs	Schwann cells	Fgf21_Fgfr2	tn_unique
ASPCs	Schwann cells	Cxcl13_Mtnr1a	tn_unique
ASPCs	Schwann cells	Vcan_Tnr	tn_unique
ASPCs	Schwann cells	C3_Mtnr1a	tn_unique
ASPCs	Schwann cells	Mdk_Gpc2	tn_unique
ASPCs	Schwann cells	Lama1_Tmprss6	tn_unique
ASPCs	Schwann cells	Il22_Il21r	tn_unique
ASPCs	Schwann cells	Tph1_Htr2b	tn_unique
ASPCs	Schwann cells	Fn1_Tmprss6	tn_unique
ASPCs	Schwann cells	Lama1_Sdc4	tn_unique
ASPCs	Schwann cells	Tnfsf13_Tnfrsf14	tn_unique
ASPCs	Schwann cells	Penk_Mtnr1a	tn_unique
ASPCs	Schwann cells	Has2_Hmmr	tn_unique
ASPCs	Schwann cells	Cntn1_Il23r	tn_unique
ASPCs	Schwann cells	Col1a1_Tmprss6	tn_unique
ASPCs	Schwann cells	Insl5_Adra2a	tn_unique
ASPCs	Schwann cells	Pnoc_Adra2a	tn_unique
ASPCs	Schwann cells	Rln3_Adra2a	tn_unique
ASPCs	Schwann cells	Il25_Il17rb	tn_unique
ASPCs	Schwann cells	Il17b_Il17rb	tn_unique
ASPCs	Schwann cells	Col2a1_Itga10	tn_unique
ASPCs	Schwann cells	Lama1_Gpc1	tn_unique
ASPCs	Schwann cells	Il22_Il10ra	tn_unique
ASPCs	Schwann cells	Ccl19_Ccr7	tn_unique
ASPCs	Schwann cells	Penk_Oprm1	tn_unique
ASPCs	Schwann cells	Tnfsf4_Tnfrsf4	tn_unique
ASPCs	Schwann cells	Spon2_Itgb2	tn_unique
ASPCs	Schwann cells	C3_Itgb2	tn_unique
ASPCs	Schwann cells	Slurp2_Chrnb2	tn_unique
ASPCs	Schwann cells	Slurp1_Chrnb2	tn_unique
ASPCs	Schwann cells	Plau_Itgb2	tn_unique
ASPCs	Schwann cells	Vcam1_Itgb2	tn_unique
ASPCs	Schwann cells	Plat_Itgb2	tn_unique
ASPCs	Schwann cells	C3_Cd19	tn_unique
ASPCs	Schwann cells	Cd70_Cd27	tn_unique
ASPCs	Schwann cells	Amh_Amhr2	tn_unique
ASPCs	Schwann cells	Tslp_Il7r	tn_unique
ASPCs	Schwann cells	Amh_Acvr1	tn_unique
ASPCs	Schwann cells	S100a4_Pglyrp1	tn_unique
ASPCs	Schwann cells	Bmp4_Acvr1	tn_unique
ASPCs	Schwann cells	Gpr37_Fa2h	tn_unique
ASPCs	Schwann cells	Hapln1_Treml2	tn_unique
ASPCs	Schwann cells	Fn1_Cd79a	tn_unique
ASPCs	Schwann cells	Lama1_Itgb8	tn_unique
ASPCs	Schwann cells	Tlr2_Cd14	tn_unique
ASPCs	Schwann cells	Cd80_Cd28	tn_unique
ASPCs	Schwann cells	Il13_Il13ra1	tn_unique
ASPCs	Schwann cells	Il6r_Lrtm2	tn_unique
ASPCs	Schwann cells	Fgf16_Fgfr3	tn_unique
ASPCs	Schwann cells	Fgf21_Fgfr3	tn_unique
ASPCs	Schwann cells	Lama1_Itga3	tn_unique
ASPCs	Schwann cells	Nmu_Mtnr1a	tn_unique
ASPCs	Schwann cells	Rspo4_Znrf3	tn_unique
ASPCs	Schwann cells	Rspo3_Znrf3	tn_unique
ASPCs	Schwann cells	Rspo1_Znrf3	tn_unique
ASPCs	Schwann cells	Nrg3_Erbb3	tn_unique
ASPCs	Schwann cells	Cntn2_Cntnap2	tn_unique
ASPCs	Schwann cells	Rspo2_Znrf3	tn_unique
ASPCs	Schwann cells	Dscaml1_Ptprt	tn_unique
ASPCs	Schwann cells	Nmu_Adra2a	tn_unique
ASPCs	Schwann cells	Lpl_Sdc1	tn_unique
ASPCs	Schwann cells	Nrg3_Erbb2	tn_unique
ASPCs	Schwann cells	Syk_Lat	tn_unique
ASPCs	Schwann cells	Cxcl1_Mtnr1a	tn_unique
ASPCs	Schwann cells	Scgb1a1_Lmbr1l	tn_unique
ASPCs	Schwann cells	Vcan_Sell	tn_unique
ASPCs	Schwann cells	Cxcl1_Cxcr2	tn_unique
ASPCs	Schwann cells	Anxa1_Mtnr1a	tn_unique
ASPCs	Schwann cells	Hebp1_Mtnr1a	tn_unique
ASPCs	Schwann cells	Fcgrt_Shisa4	tn_unique
ASPCs	Schwann cells	Cd34_Sell	tn_unique
ASPCs	Schwann cells	Azgp1_Itgav	tn_unique
ASPCs	Schwann cells	Lgals9_Ptprc	tn_unique
ASPCs	Schwann cells	Anxa1_Adra2a	tn_unique
ASPCs	Schwann cells	Hebp1_Adra2a	tn_unique
ASPCs	Schwann cells	Ptprs_Lrfn1	tn_unique
ASPCs	Schwann cells	Spon2_Itgam	tn_unique
ASPCs	Schwann cells	Il16_Cd4	tn_unique
ASPCs	Schwann cells	C3_Itgam	tn_unique
ASPCs	Schwann cells	Calr_Mtnr1a	tn_unique
ASPCs	Schwann cells	Plau_Itgam	tn_unique
ASPCs	Schwann cells	Lama1_Rpsa	tn_unique
ASPCs	Schwann cells	Plat_Itgam	tn_unique
ASPCs	Schwann cells	Fyn_Spn	tn_unique
ASPCs	Schwann cells	Fgf2_Itgav	tn_unique
ASPCs	Schwann cells	Lgals1_Ptprc	tn_unique
ASPCs	Schwann cells	Hsp90b1_Erbb2	tn_unique
ASPCs	Schwann cells	Il4_Il21r	tn_unique
ASPCs	Schwann cells	Cyr61_Itgb2	tn_unique
ASPCs	Schwann cells	Bmp2_Acvr1	tn_unique
ASPCs	Schwann cells	Dym_Erbb2	tn_unique
ASPCs	Schwann cells	Podxl2_Sell	tn_unique
ASPCs	Schwann cells	Cxcl13_Cxcr5	tn_unique
ASPCs	Schwann cells	Hgf_St14	tn_unique
ASPCs	Schwann cells	Edil3_Itgav	tn_unique
ASPCs	Schwann cells	Tnfsf14_Tnfrsf14	tn_unique
ASPCs	Schwann cells	Il4_Cd53	tn_unique
ASPCs	Schwann cells	Gp1bb_Itgb2	tn_unique
ASPCs	Schwann cells	Cxcl16_Mtnr1a	tn_unique
ASPCs	Schwann cells	Hgf_Sdc1	tn_unique
ASPCs	Schwann cells	Cxcl16_Cxcr6	tn_unique
ASPCs	Schwann cells	Aanat_Mtnr1a	tn_unique
ASPCs	Schwann cells	P4hb_Mttp	tn_unique
ASPCs	Schwann cells	Cxcl16_Adra2a	tn_unique
ASPCs	Schwann cells	Fgf11_Fgfr2	tn_unique
ASPCs	Schwann cells	Calr_Itga3	tn_unique
ASPCs	Schwann cells	Cxcl10_Mtnr1a	tn_unique
ASPCs	Schwann cells	Wnt1_Lrp5	tn_unique
ASPCs	Schwann cells	Cxcl10_Sdc4	tn_unique
ASPCs	Schwann cells	Wnt1_Fzd3	tn_unique
ASPCs	Schwann cells	Cxcl10_Adra2a	tn_unique
ASPCs	Schwann cells	Cxcl14_Cxcr4	tn_unique
ASPCs	Schwann cells	Ackr3_Cxcr4	tn_unique
ASPCs	Schwann cells	Il4_Il13ra1	tn_unique
ASPCs	Schwann cells	Lamb1_Itgav	tn_unique
ASPCs	Schwann cells	Adra1b_Cxcr4	tn_unique
ASPCs	Schwann cells	Ptprs_Slitrk6	tn_unique
ASPCs	Schwann cells	Hsp90b1_Tlr7	tn_unique
ASPCs	Schwann cells	Piga_Pigr	tn_unique
ASPCs	Schwann cells	Lama1_Nt5e	tn_unique
ASPCs	Schwann cells	Il2_Cd53	tn_unique
ASPCs	Schwann cells	Dsc3_Dsg1	tn_unique
ASPCs	Schwann cells	Calm3_Mylk2	tn_unique
ASPCs	Schwann cells	Calm3_Grm5	tn_unique
ASPCs	Schwann cells	Wnt1_Ryk	tn_unique
ASPCs	Schwann cells	Osm_Lifr	tn_unique
ASPCs	Schwann cells	Lrpap1_Lsr	tn_unique
ASPCs	Schwann cells	B2m_Cd3d	tn_unique
ASPCs	Schwann cells	Lrpap1_Sorl1	tn_unique
ASPCs	Schwann cells	Calr_Itgav	tn_unique
ASPCs	Schwann cells	Chad_Itga2	tn_unique
ASPCs	Schwann cells	Lama1_Itga2	tn_unique
ASPCs	Schwann cells	Alkal1_Alk	tn_unique
ASPCs	Schwann cells	B2m_Cd3g	tn_unique
ASPCs	Schwann cells	Wnt1_Ror2	tn_unique
ASPCs	Schwann cells	Fgf11_Fgfr3	tn_unique
ASPCs	Schwann cells	Pcsk9_Sort1	tn_unique
ASPCs	Schwann cells	Lrpap1_Cd320	tn_unique
ASPCs	Schwann cells	Cyr61_Itgam	tn_unique
ASPCs	Schwann cells	Kir3dl1_Vsig8	tn_unique
ASPCs	Schwann cells	Ctla4_Wbp1	tn_unique
ASPCs	Schwann cells	Calm3_Sell	tn_unique
ASPCs	Schwann cells	Gnas_Adcy1	tn_unique
ASPCs	Schwann cells	Gp1bb_Itgam	tn_unique
ASPCs	Schwann cells	Il18_Cd48	tn_unique
ASPCs	Schwann cells	Bmp3_Acvr1	tn_unique
ASPCs	Schwann cells	Etv5_Erbb2	tn_unique
ASPCs	Schwann cells	B2m_Klrd1	tn_unique
ASPCs	Schwann cells	Nectin3_Nectin1	tn_unique
ASPCs	Schwann cells	Fgf23_Phex	tn_unique
ASPCs	Schwann cells	Calm3_Esr1	tn_unique
ASPCs	Schwann cells	Grn_Sort1	tn_unique
ASPCs	Schwann cells	Dscaml1_Ptprk	tn_unique
ASPCs	Schwann cells	Apod_Lepr	tn_unique
ASPCs	Schwann cells	Cfh_Sell	tn_unique
ASPCs	Schwann cells	Icam1_Itgb2	tn_unique
ASPCs	Schwann cells	Icam1_Itgal	tn_unique
ASPCs	Schwann cells	Itga2_Sdc1	tn_unique
ASPCs	Schwann cells	Fgf22_Fgfr2	tn_unique
ASPCs	Schwann cells	Dusp18_Itgb4	tn_unique
ASPCs	Schwann cells	Icam1_Spn	tn_unique
ASPCs	Schwann cells	Cd5l_Cd5	tn_unique
ASPCs	Skeletal muscle cells	Nlgn1_Nrxn2	common
ASPCs	Skeletal muscle cells	Sct_Gpr20	common
ASPCs	Skeletal muscle cells	Nxph1_Nrxn2	common
ASPCs	Skeletal muscle cells	Wnt2_Fzd9	common
ASPCs	Skeletal muscle cells	C3_Ifitm1	common
ASPCs	Skeletal muscle cells	Csf1_Csf1r	common
ASPCs	Skeletal muscle cells	Thbs2_Notch3	common
ASPCs	Skeletal muscle cells	Adm_Gpr20	common
ASPCs	Skeletal muscle cells	Artn_Gfra2	common
ASPCs	Skeletal muscle cells	Nps_Gpr20	common
ASPCs	Skeletal muscle cells	Edn3_Ednra	common
ASPCs	Skeletal muscle cells	Cadm3_Pear1	common
ASPCs	Skeletal muscle cells	Adm_Dclk3	common
ASPCs	Skeletal muscle cells	Axl_Pilra	common
ASPCs	Skeletal muscle cells	Ndp_Fzd4	common
ASPCs	Skeletal muscle cells	Wnt6_Fzd4	common
ASPCs	Skeletal muscle cells	Myoc_Fzd4	common
ASPCs	Skeletal muscle cells	Wnt2_Fzd4	common
ASPCs	Skeletal muscle cells	Pspn_Gfra2	common
ASPCs	Skeletal muscle cells	Plxna1_Trem2	common
ASPCs	Skeletal muscle cells	Sct_Adcyap1r1	common
ASPCs	Skeletal muscle cells	Col2a1_Itga1	common
ASPCs	Skeletal muscle cells	Adm_Adcyap1r1	common
ASPCs	Skeletal muscle cells	Col4a3_Itga1	common
ASPCs	Skeletal muscle cells	Col1a2_Itga1	common
ASPCs	Skeletal muscle cells	Col1a1_Itga1	common
ASPCs	Skeletal muscle cells	Mxra8_Jam3	common
ASPCs	Skeletal muscle cells	Nps_Adcyap1r1	common
ASPCs	Skeletal muscle cells	Col4a4_Itga1	common
ASPCs	Skeletal muscle cells	Sct_Pth1r	common
ASPCs	Skeletal muscle cells	Fn1_Col13a1	common
ASPCs	Skeletal muscle cells	Lama2_Itga1	common
ASPCs	Skeletal muscle cells	Icam1_Il2ra	common
ASPCs	Skeletal muscle cells	Vegfd_Itga1	common
ASPCs	Skeletal muscle cells	Col5a1_Itga1	common
ASPCs	Skeletal muscle cells	Adm_Pth1r	common
ASPCs	Skeletal muscle cells	Lamc1_Itga1	common
ASPCs	Skeletal muscle cells	Rspo1_Lgr6	common
ASPCs	Skeletal muscle cells	Rspo2_Lgr6	common
ASPCs	Skeletal muscle cells	Rspo3_Lgr6	common
ASPCs	Skeletal muscle cells	Edn1_Ednra	common
ASPCs	Skeletal muscle cells	Il22_Il22ra2	common
ASPCs	Skeletal muscle cells	Nps_Pth1r	common
ASPCs	Skeletal muscle cells	Npy_Npy1r	common
ASPCs	Skeletal muscle cells	Nlgn2_Nrxn2	common
ASPCs	Skeletal muscle cells	Col11a1_Itgb1	common
ASPCs	Skeletal muscle cells	Col2a1_Itgb1	common
ASPCs	Skeletal muscle cells	Spp1_Itgb1	common
ASPCs	Skeletal muscle cells	Fbln1_Itgb1	common
ASPCs	Skeletal muscle cells	Vcan_Itgb1	common
ASPCs	Skeletal muscle cells	Lum_Itgb1	common
ASPCs	Skeletal muscle cells	Col6a1_Itga1	common
ASPCs	Skeletal muscle cells	Thbs2_Itgb1	common
ASPCs	Skeletal muscle cells	Col6a2_Itga1	common
ASPCs	Skeletal muscle cells	Apod_Lepr	common
ASPCs	Skeletal muscle cells	Plau_Itgb1	common
ASPCs	Skeletal muscle cells	Fn1_Itgb1	common
ASPCs	Skeletal muscle cells	Col4a3_Itgb1	common
ASPCs	Skeletal muscle cells	Vcam1_Itgb1	common
ASPCs	Skeletal muscle cells	Col1a2_Itgb1	common
ASPCs	Skeletal muscle cells	Fbn1_Itgb1	common
ASPCs	Skeletal muscle cells	Gdf2_Acvr2b	common
ASPCs	Skeletal muscle cells	Bmp7_Acvr2b	common
ASPCs	Skeletal muscle cells	Gdf10_Acvr2b	common
ASPCs	Skeletal muscle cells	Clmp_Jaml	common
ASPCs	Skeletal muscle cells	Col1a1_Itgb1	common
ASPCs	Skeletal muscle cells	Lefty1_Acvr2b	common
ASPCs	Skeletal muscle cells	Col4a4_Itgb1	common
ASPCs	Skeletal muscle cells	Nid1_Col13a1	common
ASPCs	Skeletal muscle cells	Col16a1_Itgb1	common
ASPCs	Skeletal muscle cells	Timp2_Itgb1	common
ASPCs	Skeletal muscle cells	Tnfrsf11b_Ace2	common
ASPCs	Skeletal muscle cells	Tnfrsf11b_Nrxn2	common
ASPCs	Skeletal muscle cells	Col3a1_Itgb1	common
ASPCs	Skeletal muscle cells	Lama2_Itgb1	common
ASPCs	Skeletal muscle cells	Vegfd_Itgb1	common
ASPCs	Skeletal muscle cells	Lgals1_Itgb1	common
ASPCs	Skeletal muscle cells	Col5a1_Itgb1	common
ASPCs	Skeletal muscle cells	Lamc1_Itgb1	common
ASPCs	Skeletal muscle cells	Nmb_Nmbr	common
ASPCs	Skeletal muscle cells	Col5a2_Itga1	common
ASPCs	Skeletal muscle cells	C3_Cd46	common
ASPCs	Skeletal muscle cells	Tnfsf13b_Tnfrsf13c	common
ASPCs	Skeletal muscle cells	Cd44_Acvr2b	common
ASPCs	Skeletal muscle cells	C4b_Cd46	common
ASPCs	Skeletal muscle cells	Nid1_Itgb1	common
ASPCs	Skeletal muscle cells	Col6a1_Itgb1	common
ASPCs	Skeletal muscle cells	Col6a2_Itgb1	common
ASPCs	Skeletal muscle cells	Il6_Hrh1	common
ASPCs	Skeletal muscle cells	Gstm2_Ryr2	common
ASPCs	Skeletal muscle cells	Lgals3bp_Itgb1	common
ASPCs	Skeletal muscle cells	Shank1_Sstr2	common
ASPCs	Skeletal muscle cells	Ghrl_Ptgir	common
ASPCs	Skeletal muscle cells	Col6a3_Itga1	common
ASPCs	Skeletal muscle cells	Ncam1_Cacna1c	common
ASPCs	Skeletal muscle cells	Spp1_Itga4	common
ASPCs	Skeletal muscle cells	Vcan_Itga4	common
ASPCs	Skeletal muscle cells	Thbs2_Itga4	common
ASPCs	Skeletal muscle cells	Fn1_Itga4	common
ASPCs	Skeletal muscle cells	Vcam1_Itga4	common
ASPCs	Skeletal muscle cells	Gnas_Gcgr	common
ASPCs	Skeletal muscle cells	Col5a2_Itgb1	common
ASPCs	Skeletal muscle cells	Lamb2_Itgb1	common
ASPCs	Skeletal muscle cells	Ldlr_Lrrc4c	common
ASPCs	Skeletal muscle cells	Il2_Dlk1	common
ASPCs	Skeletal muscle cells	Il2_Il2ra	common
ASPCs	Skeletal muscle cells	Igsf10_Milr1	common
ASPCs	Skeletal muscle cells	Vegfd_Itga4	common
ASPCs	Skeletal muscle cells	Mdk_Itgb1	common
ASPCs	Skeletal muscle cells	Col6a3_Itgb1	common
ASPCs	Skeletal muscle cells	Cd55_Adgre5	common
ASPCs	Skeletal muscle cells	Gnas_Htr6	common
ASPCs	Skeletal muscle cells	Lama2_Itga7	common
ASPCs	Skeletal muscle cells	Shank1_Adgrl1	common
ASPCs	Skeletal muscle cells	Lamc1_Itga7	common
ASPCs	Skeletal muscle cells	Pi16_Tnfrsf21	common
ASPCs	Skeletal muscle cells	Gnas_Ptgir	common
ASPCs	Skeletal muscle cells	Bmp2_Acvr2b	common
ASPCs	Skeletal muscle cells	Mdk_Itga4	common
ASPCs	Skeletal muscle cells	Nrg1_Adgrl1	common
ASPCs	Skeletal muscle cells	Adam17_Itgb1	common
ASPCs	Skeletal muscle cells	Lamb1_Itga1	common
ASPCs	Skeletal muscle cells	Gfra1_Trem2	common
ASPCs	Skeletal muscle cells	Tac1_Tacr3	cold_unique
ASPCs	Skeletal muscle cells	Artn_Gfra3	cold_unique
ASPCs	Skeletal muscle cells	Spon2_Itgam	cold_unique
ASPCs	Skeletal muscle cells	C3_Itgam	cold_unique
ASPCs	Skeletal muscle cells	Plau_Itgam	cold_unique
ASPCs	Skeletal muscle cells	Axl_Kir3dl1	cold_unique
ASPCs	Skeletal muscle cells	Plat_Itgam	cold_unique
ASPCs	Skeletal muscle cells	C3_Itgax	cold_unique
ASPCs	Skeletal muscle cells	Oxt_Avpr1a	cold_unique
ASPCs	Skeletal muscle cells	Fn1_Tmprss6	cold_unique
ASPCs	Skeletal muscle cells	Col1a1_Tmprss6	cold_unique
ASPCs	Skeletal muscle cells	Nlgn3_Nrxn2	cold_unique
ASPCs	Skeletal muscle cells	Crh_Gpr20	cold_unique
ASPCs	Skeletal muscle cells	Shank1_Adgrb2	cold_unique
ASPCs	Skeletal muscle cells	Il16_Grin2c	cold_unique
ASPCs	Skeletal muscle cells	Gal_Galr1	cold_unique
ASPCs	Skeletal muscle cells	Ret_Gfra3	cold_unique
ASPCs	Skeletal muscle cells	Il18_Il1rapl1	cold_unique
ASPCs	Skeletal muscle cells	Pspn_Gfra3	cold_unique
ASPCs	Skeletal muscle cells	Ret_Gfra2	cold_unique
ASPCs	Skeletal muscle cells	Mmp7_Cdh6	cold_unique
ASPCs	Skeletal muscle cells	Il20ra_Lypd6	cold_unique
ASPCs	Skeletal muscle cells	Ackr1_Ccr5	cold_unique
ASPCs	Skeletal muscle cells	Ccl8_Ccr5	cold_unique
ASPCs	Skeletal muscle cells	Ccl11_Ccr5	cold_unique
ASPCs	Skeletal muscle cells	Ccl7_Ccr5	cold_unique
ASPCs	Skeletal muscle cells	Ccl2_Ccr5	cold_unique
ASPCs	Skeletal muscle cells	S100a4_Ccr5	cold_unique
ASPCs	Skeletal muscle cells	Cyr61_Itgam	cold_unique
ASPCs	Skeletal muscle cells	Galp_Galr1	cold_unique
ASPCs	Skeletal muscle cells	Icam1_Itgam	cold_unique
ASPCs	Skeletal muscle cells	Fcgrt_Shisa4	cold_unique
ASPCs	Skeletal muscle cells	Crh_Adcyap1r1	cold_unique
ASPCs	Skeletal muscle cells	Il16_Ccr5	cold_unique
ASPCs	Skeletal muscle cells	Nps_Npsr1	cold_unique
ASPCs	Skeletal muscle cells	Icam1_Itgax	cold_unique
ASPCs	Skeletal muscle cells	Icam4_Itgam	cold_unique
ASPCs	Skeletal muscle cells	Il18_Il18rap	cold_unique
ASPCs	Skeletal muscle cells	Gp6_Itgb1	cold_unique
ASPCs	Skeletal muscle cells	Col9a1_Itgb1	cold_unique
ASPCs	Skeletal muscle cells	Il16_Kcnj4	cold_unique
ASPCs	Skeletal muscle cells	Crh_Pth1r	cold_unique
ASPCs	Skeletal muscle cells	Pcdhgb6_Plxdc1	cold_unique
ASPCs	Skeletal muscle cells	C3_Cr2	cold_unique
ASPCs	Skeletal muscle cells	Fcamr_Pilra	cold_unique
ASPCs	Skeletal muscle cells	Cort_Sstr2	cold_unique
ASPCs	Skeletal muscle cells	Ptprs_Il1rapl1	cold_unique
ASPCs	Skeletal muscle cells	Tnfsf12_Tnfrsf8	cold_unique
ASPCs	Skeletal muscle cells	Npy_Adrb2	cold_unique
ASPCs	Skeletal muscle cells	Sct_Adrb2	cold_unique
ASPCs	Skeletal muscle cells	Adm_Adrb2	cold_unique
ASPCs	Skeletal muscle cells	Cfh_Itgam	cold_unique
ASPCs	Skeletal muscle cells	Cd70_Cd27	cold_unique
ASPCs	Skeletal muscle cells	Nps_Adrb2	cold_unique
ASPCs	Skeletal muscle cells	Gp1bb_Itgam	cold_unique
ASPCs	Skeletal muscle cells	Lgals9_Havcr2	cold_unique
ASPCs	Skeletal muscle cells	Il22_Il10ra	cold_unique
ASPCs	Skeletal muscle cells	Col9a3_Itgb1	cold_unique
ASPCs	Skeletal muscle cells	Nptn_Epor	cold_unique
ASPCs	Skeletal muscle cells	Icam4_Itgb1	cold_unique
ASPCs	Skeletal muscle cells	Ngfr_Lrrtm3	cold_unique
ASPCs	Skeletal muscle cells	Crh_Adrb2	cold_unique
ASPCs	Skeletal muscle cells	Ntf3_Ntrk1	cold_unique
ASPCs	Skeletal muscle cells	Mmp2_F2r	cold_unique
ASPCs	Skeletal muscle cells	Itgb3_F2r	cold_unique
ASPCs	Skeletal muscle cells	Slit2_Robo1	cold_unique
ASPCs	Skeletal muscle cells	F2_F2r	cold_unique
ASPCs	Skeletal muscle cells	Dll3_Notch3	cold_unique
ASPCs	Skeletal muscle cells	Procr_F2r	cold_unique
ASPCs	Skeletal muscle cells	Egfr_Adrb2	cold_unique
ASPCs	Skeletal muscle cells	S100a9_Cd68	cold_unique
ASPCs	Skeletal muscle cells	Nid2_Col13a1	cold_unique
ASPCs	Skeletal muscle cells	Calm1_Mylk2	cold_unique
ASPCs	Skeletal muscle cells	Calm1_Trpc3	cold_unique
ASPCs	Skeletal muscle cells	Calm1_Cacna1c	cold_unique
ASPCs	Skeletal muscle cells	Calm1_Kcnq5	cold_unique
ASPCs	Skeletal muscle cells	Calm1_Pde1b	cold_unique
ASPCs	Skeletal muscle cells	Comp_Itgb1	cold_unique
ASPCs	Skeletal muscle cells	Calm1_Mylk	cold_unique
ASPCs	Skeletal muscle cells	Vcan_Tnr	cold_unique
ASPCs	Skeletal muscle cells	Edn3_Ednrb	cold_unique
ASPCs	Skeletal muscle cells	Bicd1_F2r	cold_unique
ASPCs	Skeletal muscle cells	Calm1_Scn4a	cold_unique
ASPCs	Skeletal muscle cells	Calm1_Kcnq3	cold_unique
ASPCs	Skeletal muscle cells	Vcan_Selplg	cold_unique
ASPCs	Skeletal muscle cells	Eda_Edar	cold_unique
ASPCs	Skeletal muscle cells	Inha_Acvr2b	cold_unique
ASPCs	Skeletal muscle cells	Fn1_Cd79a	cold_unique
ASPCs	Skeletal muscle cells	Calm1_Kcnq1	cold_unique
ASPCs	Skeletal muscle cells	Icam4_Itga4	cold_unique
ASPCs	Skeletal muscle cells	Itga2b_F2r	cold_unique
ASPCs	Skeletal muscle cells	Gpr37_Gabbr1	cold_unique
ASPCs	Skeletal muscle cells	Lgals9_Ptprc	cold_unique
ASPCs	Skeletal muscle cells	Lgals1_Ptprc	cold_unique
ASPCs	Skeletal muscle cells	Ado_Adora3	cold_unique
ASPCs	Skeletal muscle cells	Tph1_Htr7	tn_unique
ASPCs	Skeletal muscle cells	Gcg_Gcgr	tn_unique
ASPCs	Skeletal muscle cells	Rspo4_Lgr6	tn_unique
ASPCs	Skeletal muscle cells	Wnt1_Fzd9	tn_unique
ASPCs	Skeletal muscle cells	Gcg_Gpr20	tn_unique
ASPCs	Skeletal muscle cells	Rln3_Gpr20	tn_unique
ASPCs	Skeletal muscle cells	Pthlh_Gpr20	tn_unique
ASPCs	Skeletal muscle cells	Slurp2_Chrna4	tn_unique
ASPCs	Skeletal muscle cells	Slurp1_Chrna4	tn_unique
ASPCs	Skeletal muscle cells	Rln3_Rxfp2	tn_unique
ASPCs	Skeletal muscle cells	Cldn1_Cldn2	tn_unique
ASPCs	Skeletal muscle cells	Hapln1_Ager	tn_unique
ASPCs	Skeletal muscle cells	S100b_Ager	tn_unique
ASPCs	Skeletal muscle cells	Cd300c_Ntng1	tn_unique
ASPCs	Skeletal muscle cells	Tph1_Htr6	tn_unique
ASPCs	Skeletal muscle cells	Fcer1a_Pear1	tn_unique
ASPCs	Skeletal muscle cells	Gcg_Pth1r	tn_unique
ASPCs	Skeletal muscle cells	Rln3_Pth1r	tn_unique
ASPCs	Skeletal muscle cells	Pthlh_Pth1r	tn_unique
ASPCs	Skeletal muscle cells	Pnoc_Oprl1	tn_unique
ASPCs	Skeletal muscle cells	Musk_Ptpro	tn_unique
ASPCs	Skeletal muscle cells	Slitrk1_Enpep	tn_unique
ASPCs	Skeletal muscle cells	Cd80_Ngfr	tn_unique
ASPCs	Skeletal muscle cells	Nrg1_Ms4a4a	tn_unique
ASPCs	Skeletal muscle cells	Adam28_Itga4	tn_unique
ASPCs	Skeletal muscle cells	Gpc3_Vsig10l	tn_unique
ASPCs	Skeletal muscle cells	Axl_Vsig10l	tn_unique
ASPCs	Skeletal muscle cells	Amh_Bmpr1b	tn_unique
ASPCs	Skeletal muscle cells	Bmp7_Bmpr1b	tn_unique
ASPCs	Skeletal muscle cells	Bmp4_Bmpr1b	tn_unique
ASPCs	Skeletal muscle cells	Opcml_Ntm	tn_unique
ASPCs	Skeletal muscle cells	Gdf6_Bmpr1b	tn_unique
ASPCs	Skeletal muscle cells	Igsf21_Iyd	tn_unique
ASPCs	Skeletal muscle cells	Il16_Kcna3	tn_unique
ASPCs	Skeletal muscle cells	Il16_Kcnj10	tn_unique
ASPCs	Skeletal muscle cells	Bmp1_Bmpr1b	tn_unique
ASPCs	Skeletal muscle cells	Bmp8a_Bmpr1b	tn_unique
ASPCs	Skeletal muscle cells	Gcg_Adcyap1r1	tn_unique
ASPCs	Skeletal muscle cells	Rln3_Adcyap1r1	tn_unique
ASPCs	Skeletal muscle cells	Pthlh_Adcyap1r1	tn_unique
ASPCs	Skeletal muscle cells	Gdf9_Bmpr1b	tn_unique
ASPCs	Skeletal muscle cells	Il4_Dlk1	tn_unique
ASPCs	Skeletal muscle cells	Lama1_Itga7	tn_unique
ASPCs	Skeletal muscle cells	Fst_Bmpr1b	tn_unique
ASPCs	Skeletal muscle cells	Calr_Mpl	tn_unique
ASPCs	Skeletal muscle cells	Ccl19_Ccr10	tn_unique
ASPCs	Skeletal muscle cells	Cxcl13_Ccr10	tn_unique
ASPCs	Skeletal muscle cells	Ccl7_Ccr10	tn_unique
ASPCs	Skeletal muscle cells	Bmp4_Acvr2b	tn_unique
ASPCs	Skeletal muscle cells	Calm3_Kcnq5	tn_unique
ASPCs	Skeletal muscle cells	Calm3_Cacna1c	tn_unique
ASPCs	Skeletal muscle cells	Calm3_Pde1b	tn_unique
ASPCs	Skeletal muscle cells	Chad_Itgb1	tn_unique
ASPCs	Skeletal muscle cells	Lama1_Itgb1	tn_unique
ASPCs	Skeletal muscle cells	Rgmb_Bmpr1b	tn_unique
ASPCs	Skeletal muscle cells	Calm3_Mylk	tn_unique
ASPCs	Skeletal muscle cells	Mstn_Acvr2b	tn_unique
ASPCs	Skeletal muscle cells	Calm3_Kcnq3	tn_unique
ASPCs	Skeletal muscle cells	Ccl2_Ccr10	tn_unique
ASPCs	Skeletal muscle cells	Calm3_Trpc5	tn_unique
ASPCs	Skeletal muscle cells	Il2_Ngfr	tn_unique
ASPCs	Skeletal muscle cells	Ucn2_Crhr2	tn_unique
ASPCs	Skeletal muscle cells	Igf2_Igf2r	tn_unique
ASPCs	Skeletal muscle cells	Plau_Igf2r	tn_unique
ASPCs	Skeletal muscle cells	Lama1_Itga1	tn_unique
ASPCs	Skeletal muscle cells	Gnas_Adcy9	tn_unique
ASPCs	Skeletal muscle cells	Bmp2_Bmpr1b	tn_unique
ASPCs	Skeletal muscle cells	Lamb1_Itga7	tn_unique
ASPCs	Skeletal muscle cells	Adam12_Itgb1	tn_unique
ASPCs	Skeletal muscle cells	Calm3_Ryr2	tn_unique
ASPCs	Skeletal muscle cells	Kir3dl1_Treml1	tn_unique
ASPCs	Skeletal muscle cells	Col9a2_Itgb1	tn_unique
ASPCs	Skeletal muscle cells	Lamb1_Itgb1	tn_unique
ASPCs	Skeletal muscle cells	Pdgfd_Pdgfrb	tn_unique
ASPCs	Skeletal muscle cells	Calm3_Kcnq1	tn_unique
ASPCs	Skeletal muscle cells	Dsc3_Dsg1	tn_unique
ASPCs	Skeletal muscle cells	Psen1_Notch3	tn_unique
ASPCs	Skeletal muscle cells	Tnfsf13_Tnfrsf1a	tn_unique
ASPCs	Skeletal muscle cells	Plxna1_Tyrobp	tn_unique
ASPCs	Skeletal muscle cells	Col18a1_Itgb1	tn_unique
ASPCs	Skeletal muscle cells	Ntng2_Lrrc4c	tn_unique
ASPCs	Skeletal muscle cells	Calm3_Pde1c	tn_unique
ASPCs	Skeletal muscle cells	Rgma_Bmpr1b	tn_unique
ASPCs	Skeletal muscle cells	Ccl8_Ccr1	tn_unique
Endothelial cells	Adipocytes	Ghrh_Tshr	common
Endothelial cells	Adipocytes	Vip_Tshr	common
Endothelial cells	Adipocytes	Ghrh_Adrb3	common
Endothelial cells	Adipocytes	Vip_Adrb3	common
Endothelial cells	Adipocytes	Tnf_Fas	common
Endothelial cells	Adipocytes	Cdh13_Ncam2	common
Endothelial cells	Adipocytes	Vip_Sctr	common
Endothelial cells	Adipocytes	Ceacam16_Tectb	common
Endothelial cells	Adipocytes	Efnb1_Trhde	common
Endothelial cells	Adipocytes	Scgb3a1_Marco	common
Endothelial cells	Adipocytes	Casp8_Fas	common
Endothelial cells	Adipocytes	Vip_Npr3	common
Endothelial cells	Adipocytes	Itga6_Adam2	common
Endothelial cells	Adipocytes	Fgfr4_Ptprd	common
Endothelial cells	Adipocytes	Itga6_Adam9	common
Endothelial cells	Adipocytes	Tnf_Trpm2	common
Endothelial cells	Adipocytes	Fgfr4_Lair1	common
Endothelial cells	Adipocytes	Apoe_Abca1	common
Endothelial cells	Adipocytes	Ptch1_Gpc5	common
Endothelial cells	Adipocytes	Flt1_Cd300lb	common
Endothelial cells	Adipocytes	Tnf_Ripk1	common
Endothelial cells	Adipocytes	Tnfsf10_Ripk1	common
Endothelial cells	Adipocytes	Pomc_Tshr	common
Endothelial cells	Adipocytes	Pomc_Mc2r	common
[truncated: 2,162 more rows]

## Sheet: Table S3
Supplemental Table 3. List of differentially expressed cretory factors in different types of cells
Adipocyte					Ecs					ASPCs					SMCs					Schwann
	cold_mean	tn_mean	log2fc	pval		cold_mean	tn_mean	log2fc	pval		cold_mean	tn_mean	log2fc	pval		cold_mean	tn_mean	log2fc	pval		cold_mean	tn_mean	log2fc	pval
Nrg4	0.76213	0.3328	0.68913	9.88131291682493e-323	Slit3	0.882746	0.388922	0.698149	2.71e-207	Cfd	0.131363	0.0293493	0.581471	2.71e-257	Cfd	0.458917	0.188547	0.661142	3.78275e-15	Ghr	0.614649	0.235756	0.755408	0.0188511
App	0.486253	0.208452	0.642185	3.3946e-194	Cfd	0.918765	0.521895	0.493575	5.24e-114	Igfbp3	0.128974	0.0782402	0.250475	1.18e-36	Nrg4	0.0897411	0.0220001	0.441639	5.1977e-07	Angptl4	0.240543	0.0739209	0.671941	0.0485476
Sorl1	0.154885	0.0405402	0.595318	3.64883e-149	Sparcl1	0.363101	0.796702	-0.660778	1.15e-167	Ccdc80	0.414111	0.749385	-0.502073	0	Fst	0.0466815	0.17133	-0.615071	3.91626e-08	Tinagl1	0.185049	0.0499195	0.642562	0.043052
Lpl	0.851541	0.472797	0.507551	2.71978e-166	Itm2b	0.466184	1.02473	-0.686376	8.85e-184	Aspn	0.175272	0.355489	-0.503609	0	Itm2b	0.413269	0.86784	-0.634266	9.899e-17	Igfbp7	0	0.0678522	-0.517914	0.0449961
Sema3a	0.154521	0.0533217	0.506844	1.52598e-73	Cxcl9	0.157969	0.426094	-0.71264	1.49e-99	Cpxm1	0.315387	0.595654	-0.515643	0	S100a13	0.0886897	0.255936	-0.634647	1.40694e-13	Itih2	0.0253154	0.111797	-0.524796	0.00434971
Slit3	0.812431	1.26977	-0.406285	4.16691e-250	Cst3	0.421921	0.992377	-0.738595	4.59e-183	Pla1a	0.322057	0.62434	-0.540122	0	Cxcl12	0.192797	0.458128	-0.645109	7.3598e-13	Il33	0	0.069258	-0.526254	0.0460259
C4b	0.118952	0.243569	-0.450537	2.327e-82	Ybx1	0.314375	0.813544	-0.790561	3.41e-238	Postn	0.491425	0.917936	-0.542997	0	Rarres2	0.228077	0.527171	-0.647971	1.33289e-14	Apoe	0.0108129	0.0890493	-0.534165	0.00115748
Igfbp7	0.153363	0.298698	-0.453379	9.67521e-45	S100a13	0.142203	0.437863	-0.797829	5.96e-172	Lum	0.547359	1.01669	-0.545224	0	Nenf	0.0779613	0.245592	-0.663692	6.03623e-15	Cxcl12	0.0168044	0.104887	-0.561957	0.030134
Sparc	0.156277	0.311848	-0.474397	2.90957e-45	Ctla2a	0.179895	0.540999	-0.828615	1.9e-149	Ogn	0.686276	1.26108	-0.548723	0	Cst3	0.417527	0.90821	-0.66687	5.43033e-17	Thsd4	0.176842	0.502507	-0.777651	0.00340073
Col3a1	0.238458	0.460229	-0.503945	6.03854e-121	Timp4	0.111832	0.394225	-0.847198	2.72e-139	Aebp1	0.618502	1.14931	-0.553179	0	Txn1	0.129051	0.34687	-0.668322	1.44384e-15	Fgg	0.129351	0.536675	-1.02101	0.000650447
Alkal2	0.014088	0.0908606	-0.514573	1.26252e-57	C1qtnf9	0.0891224	0.344164	-0.8538	3.06e-169	Apod	0.282504	0.582731	-0.579361	0	Ybx1	0.147422	0.38408	-0.671155	9.28612e-18	Fgb	0	0.334545	-1.46913	0.000427844
										Prss23	0.37813	0.753613	-0.579596	0	Cd63	0.217598	0.528554	-0.682635	2.83352e-15
										Vcan	0.26896	0.582821	-0.615545	0	Sparcl1	0.265973	0.638146	-0.701582	9.92822e-16

## Sheet: Table S4
Supplemental Table 4. List of marker genes in ASPCs
cluster	p_val	avg_log2FC	pct.1	pct.2	p_val_adj	gene
preAs	0	1.46613	0.881	0.8	0	Adam12
preAs	0	1.46056	0.987	0.902	0	Auts2
preAs	0	1.28029	0.988	0.937	0	Adamts12
preAs	0	1.19215	0.937	0.658	0	Col4a1
preAs	0	1.11457	0.879	0.606	0	Bmper
preAs	0	1.06407	0.767	0.693	0	Iigp1
preAs	0	1.06034	0.996	0.969	0	Arhgap6
preAs	0	0.983418	0.861	0.58	0	Thsd7a
preAs	0	0.979385	0.958	0.834	0	Frmd4b
preAs	0	0.945336	0.907	0.657	0	Col4a2
preAs	0	0.885971	0.826	0.615	0	Slc24a3
preAs	0	0.878075	0.889	0.648	0	Col15a1
preAs	0	0.865543	0.909	0.721	0	Col5a3
preAs	0	0.853584	1	0.997	0	Gsn
preAs	0	0.775165	0.908	0.757	0	Casp4
preAs	0	0.726687	0.931	0.841	0	Ldb2
preAs	0	0.707741	0.774	0.604	0	Icam1
preAs	0	0.703201	0.935	0.86	0	Col6a3
preAs	0	0.688628	0.99	0.964	0	Lama2
preAs	0	0.664048	0.938	0.861	0	Cacna2d1
preAs	0	0.662943	0.774	0.544	0	Fgf10
preAs	0	0.649039	0.857	0.656	0	Lpl
preAs	0	0.611645	0.812	0.664	0	Eda
preAs	0	0.599182	0.801	0.594	0	Irf1
preAs	0	0.58554	0.748	0.575	0	Enpp2
preAs	0	0.582463	0.919	0.843	0	Ifi205
preAs	0	0.575392	0.726	0.708	0	Prr16
preAs	0	0.564194	0.798	0.528	0	Ror1
preAs	0	0.559893	0.758	0.589	0	Cdh11
preAs	0	0.555793	0.919	0.862	0	Pde3a
preAs	0	0.549863	0.869	0.741	0	Slfn5
preAs	0	0.537214	0.676	0.742	0	Pde11a
preAs	0	0.533645	0.871	0.727	0	Col6a2
preAs	0	0.530894	0.731	0.727	0	Chrm3
preAs	0	0.515955	0.885	0.682	0	Ifi207
preAs	0	0.514354	0.837	0.518	0	Igfbp7
preAs	0	0.511093	0.989	0.986	0	Col3a1
preAs	0	0.508902	0.821	0.644	0	Nop58
preAs	0	0.502792	0.982	0.965	0	Airn
preAs	0	0.486356	0.97	0.933	0	Rhoj
preAs	0	0.481444	0.894	0.821	0	Ank2
preAs	0	0.478493	0.943	0.875	0	Lima1
preAs	0	0.471562	0.863	0.788	0	Sned1
preAs	0	0.46385	0.844	0.737	0	Birc3
preAs	0	0.453349	0.879	0.843	0	Agmo
preAs	0	0.43961	0.896	0.814	0	Lrmda
preAs	0	0.434746	0.717	0.52	0	Kitl
preAs	0	0.423323	0.709	0.495	0	Gucy1a2
preAs	0	0.422676	0.805	0.674	0	Mndal
preAs	0	0.413964	0.821	0.798	0	B3galt1
preAs	0	0.411856	0.786	0.651	0	Ldlr
preAs	0	0.409702	0.712	0.766	0	Trabd2b
preAs	0	0.403495	0.773	0.662	0	Apbb1ip
preAs	0	0.392884	0.89	0.737	0	Jun
preAs	0	0.392428	0.807	0.703	0	Ptprd
preAs	0	0.391587	0.788	0.628	0	Enox1
preAs	0	0.388897	0.764	0.481	0	2022-09-11
preAs	0	0.387621	0.948	0.928	0	Col5a2
preAs	0	0.375371	0.766	0.642	0	Prickle2
preAs	0	0.36725	0.788	0.652	0	Pros1
preAs	0	0.357198	0.681	0.538	0	Palld
preAs	0	0.34407	0.633	0.473	0	Hmgcs1
preAs	0	0.34273	0.767	0.617	0	Fam49a
preAs	0	0.341874	0.914	0.848	0	Ifi204
preAs	0	0.341137	0.651	0.45	0	Gpm6b
preAs	0	0.335477	0.854	0.749	0	Col6a1
preAs	0	0.329951	0.838	0.745	0	Ptpn12
preAs	0	0.327666	0.718	0.515	0	Eps8
preAs	0	0.323604	0.827	0.71	0	Arhgap32
preAs	0	0.319089	0.679	0.521	0	Csgalnact1
preAs	0	0.313662	0.679	0.741	0	Dok6
preAs	0	0.310209	0.619	0.554	0	Astn2
preAs	0	0.307052	0.667	0.555	0	Sparcl1
preAs	0	0.305627	0.766	0.745	0	Acvr2a
preAs	0	0.299391	0.845	0.711	0	Pdgfra
preAs	0	0.298903	0.685	0.574	0	Kalrn
preAs	0	0.298188	0.848	0.881	0	Pparg
preAs	0	0.285876	0.773	0.527	0	Lum
preAs	0	0.28531	0.613	0.467	0	Gbp2
preAs	0	0.278751	0.63	0.551	0	Gm16263
preAs	0	0.277054	0.651	0.663	0	Vav3
preAs	3.42872e-305	0.263575	0.88	0.816	1.02862e-301	Fap
preAs	2.82928e-291	0.358684	0.854	0.759	8.48784e-288	Il1r1
preAs	1.56281e-284	0.420898	0.856	0.785	4.68842e-281	Lmna
preAs	6.36815e-282	0.45071	0.644	0.562	1.91044e-278	Apoe
preAs	1.21649e-279	0.667149	0.599	0.518	3.64948e-276	Slit2
preAs	1.13569e-267	0.358449	0.931	0.917	3.40707e-264	Mitf
preAs	9.31329e-258	0.268524	0.875	0.817	2.79399e-254	Pcsk5
preAs	1.36337e-240	0.319695	0.939	0.936	4.09012e-237	Mid1
preAs	1.52377e-238	0.259797	0.573	0.502	4.57131e-235	9530026P05Rik
preAs	2.18178e-236	0.547095	0.665	0.759	6.54534e-233	Lsamp
preAs	6.42807e-236	0.333182	0.99	0.98	1.92842e-232	Slit3
preAs	4.33665e-228	0.325018	0.644	0.526	1.301e-224	Ifih1
preAs	2.19316e-221	0.473489	0.783	0.755	6.57948e-218	Rnf213
preAs	1.29547e-216	0.262854	0.611	0.549	3.88642e-213	Cp
preAs	1.40817e-215	0.261818	0.701	0.587	4.22451e-212	Ifi203
preAs	9.97956e-198	0.290414	0.826	0.796	2.99387e-194	Dclk1
preAs	1.71877e-190	0.317469	0.601	0.539	5.15632e-187	Hmcn1
preAs	1.98627e-189	0.252035	0.649	0.724	5.95882e-186	Steap4
preAs	5.58281e-157	0.257386	0.81	0.8	1.67484e-153	Sec24a
preAs	5.62718e-108	0.25006	0.887	0.879	1.68815e-104	Pcdh7
preAs	1.79794e-88	0.307329	0.669	0.68	5.39383e-85	Pdzrn3
preAs	4.26078e-88	0.251583	0.982	0.98	1.27823e-84	Col1a1
preAs	2.92352e-76	0.296396	0.675	0.749	8.77055e-73	Gm4951
preAs	6.69262e-75	0.275197	0.963	0.987	2.00779e-71	Tmeff2
preAs	9.85004e-16	0.333244	0.49	0.597	2.95501e-12	Serpine1
preAs	7.8415e-07	0.342236	0.449	0.569	0.00235245	Cxcl9
ASCs	0	1.90445	0.989	0.59	0	Opcml
ASCs	0	1.73118	0.923	0.692	0	Ugdh
ASCs	0	1.72012	0.989	0.788	0	Creb5
ASCs	0	1.69265	0.863	0.455	0	Cd55
ASCs	0	1.64785	0.974	0.39	0	Sema3c
ASCs	0	1.58188	0.977	0.819	0	Nav3
ASCs	0	1.55292	0.973	0.476	0	Fn1
ASCs	0	1.38506	0.977	0.616	0	Fndc1
ASCs	0	1.3547	0.924	0.655	0	Errfi1
ASCs	0	1.27048	0.961	0.855	0	Gfpt2
ASCs	0	1.22227	0.989	0.865	0	Fbn1
ASCs	0	1.21676	0.87	0.361	0	Pi16
ASCs	0	1.19789	0.973	0.695	0	Adgrd1
ASCs	0	1.14898	0.95	0.356	0	Dpp4
ASCs	0	1.12159	0.95	0.374	0	Anxa3
ASCs	0	1.05949	0.826	0.553	0	Gas7
ASCs	0	1.04381	0.996	0.905	0	Nova1
ASCs	0	0.977727	0.928	0.616	0	Meg3
ASCs	0	0.959228	0.923	0.771	0	Uap1
ASCs	0	0.926261	0.914	0.75	0	Smurf2
ASCs	0	0.89462	0.904	0.418	0	Col14a1
ASCs	0	0.889509	0.904	0.804	0	Abi1
ASCs	0	0.865099	0.834	0.443	0	Pcdh9
ASCs	0	0.848106	0.97	0.835	0	Plpp3
ASCs	0	0.836895	0.936	0.588	0	Plce1
ASCs	0	0.83175	0.968	0.838	0	Heg1
ASCs	0	0.780359	0.885	0.421	0	Ptprj
ASCs	0	0.770387	0.863	0.435	0	Ackr3
ASCs	0	0.749013	0.638	0.282	0	Ptgs2
ASCs	0	0.740733	0.986	0.847	0	Sdk1
ASCs	0	0.734651	0.858	0.435	0	Flnb
ASCs	0	0.73	0.911	0.656	0	Pde8a
ASCs	0	0.696686	0.814	0.583	0	Eln
ASCs	0	0.68742	0.871	0.7	0	Irak3
ASCs	0	0.686531	0.986	0.934	0	Man1a
ASCs	0	0.680692	0.935	0.649	0	Pdgfd
ASCs	0	0.680676	0.604	0.231	0	Sema3e
ASCs	0	0.676467	0.886	0.611	0	Igfbp6
ASCs	0	0.656725	0.847	0.535	0	Efna5
ASCs	0	0.642676	0.781	0.342	0	Limch1
ASCs	0	0.632495	0.979	0.864	0	Fstl1
ASCs	0	0.632216	0.814	0.418	0	Ppp2r2b
ASCs	0	0.60531	0.855	0.641	0	Flrt2
ASCs	0	0.603809	0.823	0.464	0	Tek
ASCs	0	0.603121	0.862	0.532	0	Sulf1
ASCs	0	0.599264	0.886	0.551	0	Nox4
ASCs	0	0.595387	0.839	0.414	0	Stxbp6
ASCs	0	0.592319	0.972	0.885	0	Ust
ASCs	0	0.5777	0.845	0.435	0	Slco3a1
ASCs	0	0.569162	0.901	0.565	0	Scara5
ASCs	0	0.567209	0.719	0.363	0	Nr4a3
ASCs	0	0.555288	0.728	0.337	0	Rorb
ASCs	0	0.543544	0.693	0.239	0	Car8
ASCs	0	0.543523	0.904	0.73	0	Timp2
ASCs	0	0.541612	0.927	0.746	0	Prrx1
ASCs	0	0.534267	0.792	0.33	0	Ston2
ASCs	0	0.521431	0.921	0.717	0	Prkg1
ASCs	0	0.509504	0.685	0.283	0	Pcsk6
ASCs	0	0.509404	0.94	0.797	0	Tspan5
ASCs	0	0.508853	0.942	0.794	0	Antxr1
ASCs	0	0.497078	0.92	0.73	0	C3
ASCs	0	0.494071	0.663	0.33	0	Has2
ASCs	0	0.492721	0.986	0.889	0	Zfpm2
ASCs	0	0.490492	0.758	0.39	0	Gpc3
ASCs	0	0.485013	0.831	0.607	0	Dcbld2
ASCs	0	0.480687	0.778	0.478	0	Plat
ASCs	0	0.472664	0.874	0.654	0	Efemp1
ASCs	0	0.465112	0.716	0.325	0	Basp1
ASCs	0	0.463077	0.959	0.926	0	Ebf2
ASCs	0	0.447229	0.785	0.434	0	Rcan2
ASCs	0	0.44695	0.858	0.649	0	Fgfr1
ASCs	0	0.446523	0.876	0.685	0	Rbpj
ASCs	0	0.440183	0.611	0.347	0	Gm15675
ASCs	0	0.424716	0.719	0.303	0	Lvrn
ASCs	0	0.418035	0.785	0.468	0	Nhsl1
ASCs	0	0.4168	0.845	0.701	0	Mcc
ASCs	0	0.408573	0.922	0.801	0	Clec3b
ASCs	0	0.404909	0.745	0.513	0	Slc8a1
ASCs	0	0.403909	0.787	0.232	0	Ano3
ASCs	0	0.403849	0.931	0.777	0	Ltbp1
ASCs	0	0.400967	0.77	0.613	0	Cmah
ASCs	0	0.399103	0.734	0.458	0	Vcan
ASCs	0	0.396544	0.991	0.958	0	Gpc6
ASCs	0	0.396337	0.781	0.413	0	Eya4
ASCs	0	0.394899	0.817	0.552	0	Aldh1a1
ASCs	0	0.389946	0.903	0.616	0	Hecw2
ASCs	0	0.37981	0.72	0.365	0	Fgf2
ASCs	0	0.375472	0.753	0.391	0	Zfp462
ASCs	0	0.375003	0.745	0.331	0	Galnt16
ASCs	0	0.372725	0.657	0.354	0	Dmd
ASCs	0	0.371409	0.781	0.512	0	Klf12
ASCs	0	0.370427	0.876	0.727	0	Grb10
ASCs	0	0.35932	0.888	0.748	0	Dpt
ASCs	0	0.358841	0.761	0.5	0	Mfap5
ASCs	0	0.33859	0.691	0.295	0	Efhd1
ASCs	0	0.336761	0.816	0.524	0	Mpp7
ASCs	0	0.336009	0.744	0.361	0	Klhl29
ASCs	0	0.326066	0.845	0.612	0	Pid1
ASCs	0	0.325128	0.843	0.682	0	Il1rl2
ASCs	0	0.323176	0.851	0.673	0	Ar
ASCs	0	0.313248	0.671	0.365	0	Pla1a
ASCs	0	0.312061	0.945	0.847	0	Zfp521
ASCs	0	0.311655	0.806	0.618	0	Megf9
ASCs	0	0.311235	0.72	0.432	0	Ntn1
ASCs	0	0.30048	0.631	0.306	0	Adcy2
ASCs	0	0.300209	0.73	0.421	0	Arhgap20
ASCs	0	0.296017	0.868	0.699	0	Lpar1
ASCs	0	0.294767	0.658	0.42	0	Rras2
ASCs	0	0.293746	0.644	0.342	0	Vgll3
ASCs	0	0.291291	0.632	0.328	0	Adarb1
ASCs	0	0.285216	0.673	0.404	0	Pde10a
ASCs	0	0.277114	0.73	0.468	0	Pcolce2
ASCs	0	0.274795	0.676	0.351	0	Spsb1
ASCs	0	0.260257	0.632	0.222	0	Kcnk5
ASCs	0	0.259523	0.588	0.2	0	Lurap1l
ASCs	0	0.255495	0.716	0.397	0	Cers6
ASCs	0	0.25147	0.772	0.55	0	Myo1e
ASCs	1.75083e-305	0.374307	0.598	0.265	5.2525e-302	Smpd3
ASCs	5.50539e-278	0.293392	0.971	0.949	1.65162e-274	Adamtsl1
ASCs	2.63392e-275	0.251099	0.584	0.254	7.90175e-272	Gm46323
ASCs	4.9458e-274	0.454347	0.875	0.758	1.48374e-270	Wwox
ASCs	3.70472e-263	0.343746	0.895	0.808	1.11142e-259	Klf4
ASCs	1.34613e-255	0.366781	0.863	0.777	4.03839e-252	Pam
ASCs	6.83774e-249	0.274243	0.755	0.577	2.05132e-245	Ugp2
ASCs	1.05817e-242	0.256194	0.602	0.311	3.1745e-239	Cadm3
ASCs	4.90494e-239	0.362656	0.613	0.354	1.47148e-235	Gan
ASCs	1.20153e-237	0.605291	0.683	0.472	3.6046e-234	Has1
ASCs	1.7679e-231	0.275143	0.951	0.92	5.3037e-228	Slc4a4
ASCs	1.73027e-213	0.259866	0.822	0.699	5.19081e-210	Adamts5
ASCs	5.73612e-210	0.28827	0.644	0.423	1.72084e-206	Calcrl
ASCs	3.31714e-208	0.255746	0.701	0.487	9.95143e-205	Ell2
ASCs	6.5619e-198	0.265305	0.708	0.567	1.96857e-194	Ecm1
ASCs	9.02406e-198	0.267289	0.789	0.645	2.70722e-194	Rhoq
ASCs	3.83938e-159	0.277226	0.932	0.845	1.15182e-155	Anxa1
ASCs	2.34626e-146	0.499306	0.808	0.766	7.03877e-143	Igfbp5
ASCs	4.32814e-137	0.262984	0.718	0.541	1.29844e-133	Homer1
ASCs	2.59759e-129	0.282926	0.983	0.952	7.79276e-126	Mast4
ASCs	1.76132e-99	0.312597	0.617	0.45	5.28397e-96	Pdpn
ASCs	2.43608e-99	0.358721	0.907	0.953	7.30825e-96	Ifrd1
ASCs	1.73829e-92	0.265653	0.684	0.557	5.21486e-89	Rnf217
ASCs	1.11428e-88	0.578258	0.649	0.572	3.34285e-85	Sntg1
ASCs	3.73735e-86	0.263916	0.706	0.606	1.12121e-82	Eprs
ASCs	3.3961e-82	0.294979	0.531	0.328	1.01883e-78	Il1r2
ASCs	5.84181e-61	0.398406	0.524	0.286	1.75254e-57	Gm12840
ASCs	2.46402e-33	0.386549	0.745	0.752	7.39205e-30	Eif4e
ASCs	8.42604e-14	0.628526	0.997	0.989	2.52781e-10	Gm42418
ASCs	0.00239263	0.288527	0.419	0.23	1	Gm12381
Aregs	0	2.16213	1	0.95	0	Ghr
Aregs	0	1.91838	0.995	0.783	0	Acsl1
Aregs	0	1.8372	1	0.792	0	Sorbs1
Aregs	0	1.83535	0.997	0.875	0	Acaca
Aregs	0	1.78379	0.997	0.784	0	Tenm4
Aregs	0	1.77125	0.992	0.802	0	Acox1
Aregs	0	1.60195	0.983	0.764	0	Car3
Aregs	0	1.25891	0.997	0.699	0	Plcb1
Aregs	0	1.20068	0.998	0.783	0	Slc1a5
Aregs	0	1.16161	0.997	0.706	0	Fry
Aregs	0	1.14647	0.995	0.768	0	Pde3b
Aregs	0	0.988886	0.978	0.578	0	Adipor2
Aregs	0	0.901204	0.983	0.699	0	Slc1a3
Aregs	0	0.755911	0.965	0.703	0	Trps1
Aregs	0	0.664781	0.967	0.652	0	Sntb1
Aregs	0	0.605021	0.957	0.661	0	Sox6
Aregs	0	0.579871	0.954	0.692	0	Gm16168
Aregs	0	0.545011	0.959	0.644	0	Pcx
Aregs	1.33544e-298	1.41616	0.995	0.862	4.00633e-295	Pparg
Aregs	3.36088e-297	0.600872	0.929	0.728	1.00826e-293	Nrg4
Aregs	6.53036e-293	0.661455	0.968	0.731	1.95911e-289	Prkar2b
Aregs	7.9351e-293	0.563941	0.935	0.588	2.38053e-289	Art3
Aregs	6.48762e-286	0.669704	0.932	0.612	1.94629e-282	Pfkfb3
Aregs	1.55367e-283	1.05586	0.992	0.794	4.66101e-280	Sik2
Aregs	2.33869e-282	0.561114	0.932	0.718	7.01608e-279	Rgs7
Aregs	7.35532e-264	0.525742	0.877	0.564	2.2066e-260	Tshr
Aregs	6.75424e-262	0.376244	0.89	0.603	2.02627e-258	Acvr1c
Aregs	1.49174e-260	0.451115	0.921	0.613	4.47521e-257	4933406I18Rik
Aregs	3.26093e-255	0.946645	0.973	0.714	9.78278e-252	Gbe1
Aregs	5.49731e-255	0.782307	0.929	0.672	1.64919e-251	Fam13a
Aregs	1.48003e-254	0.31249	0.875	0.625	4.4401e-251	Ctcflos
Aregs	3.50564e-254	0.332975	0.885	0.597	1.05169e-250	Smoc1
Aregs	1.31484e-249	0.703938	0.934	0.479	3.94451e-246	Abcd2
Aregs	1.16466e-245	0.35508	0.882	0.657	3.49398e-242	Rbm47
Aregs	3.11179e-241	0.941316	0.989	0.846	9.33537e-238	Cd36
Aregs	2.55529e-240	0.583504	0.953	0.518	7.66586e-237	Hacd2
Aregs	2.15464e-239	0.381714	0.913	0.669	6.46393e-236	Plin4
Aregs	8.89945e-238	0.488703	0.893	0.636	2.66984e-234	Bcar3
Aregs	2.25687e-234	0.724793	0.979	0.713	6.77062e-231	Pde4d
Aregs	2.95484e-230	0.81444	0.956	0.508	8.86453e-227	Chpt1
Aregs	4.27374e-230	0.496842	0.916	0.705	1.28212e-226	Trhde
Aregs	4.94617e-230	0.778614	0.987	0.538	1.48385e-226	Sgcd
Aregs	2.23972e-225	0.653144	0.965	0.616	6.71917e-222	Prkd1
Aregs	7.52534e-225	0.743777	0.991	0.638	2.2576e-221	Negr1
Aregs	6.88618e-224	0.820329	0.95	0.579	2.06586e-220	Lpgat1
Aregs	2.03735e-221	0.389339	0.897	0.463	6.11204e-218	Tnfaip8
Aregs	6.04714e-220	0.432221	0.897	0.494	1.81414e-216	Alcam
Aregs	9.65196e-211	0.383145	0.874	0.461	2.89559e-207	Rgcc
Aregs	3.62968e-210	0.319616	0.894	0.658	1.08891e-206	Atp1a2
Aregs	1.13065e-209	0.413741	0.875	0.648	3.39195e-206	Pag1
Aregs	2.55697e-209	0.39154	0.858	0.706	7.67091e-206	Pnpla3
Aregs	1.8588e-204	0.286348	0.841	0.496	5.57641e-201	Mmd
Aregs	6.0188e-203	0.377882	0.82	0.6	1.80564e-199	Gm4876
Aregs	1.32688e-200	0.304511	0.823	0.495	3.98064e-197	Eepd1
Aregs	7.60228e-197	1.27672	0.927	0.708	2.28068e-193	Gm4951
Aregs	7.65172e-193	0.274344	0.831	0.658	2.29552e-189	Plin1
Aregs	2.9193e-191	0.311778	0.811	0.549	8.75791e-188	Gpam
Aregs	3.64272e-190	0.736837	0.987	0.687	1.09282e-186	Immp2l
Aregs	3.1199e-189	0.295236	0.874	0.408	9.3597e-186	Dgat1
Aregs	3.82094e-188	0.279309	0.864	0.543	1.14628e-184	Snhg11
Aregs	1.04973e-185	1.24329	0.973	0.767	3.14919e-182	Vcl
Aregs	6.95901e-185	0.643462	0.948	0.622	2.0877e-181	Hk2
Aregs	1.96072e-182	0.395074	0.834	0.705	5.88215e-179	Hp
Aregs	1.15441e-179	0.394814	0.913	0.531	3.46324e-176	Osbpl11
Aregs	1.17217e-177	0.305071	0.82	0.391	3.5165e-174	Fas
Aregs	9.93459e-177	0.271193	0.871	0.766	2.98038e-173	Retn
Aregs	2.91787e-176	0.302187	0.749	0.367	8.75362e-173	Fbf1
Aregs	1.8228e-175	0.287998	0.836	0.641	5.4684e-172	Cdo1
Aregs	3.61606e-175	0.277126	0.845	0.702	1.08482e-171	Acacb
Aregs	3.33399e-172	0.639313	0.811	0.646	1.0002e-168	Fgf14
Aregs	3.38225e-172	0.28568	0.823	0.622	1.01467e-168	Dgat2
Aregs	7.38862e-169	0.401141	0.792	0.539	2.21659e-165	Gpat3
Aregs	1.27454e-168	0.681823	0.864	0.525	3.82363e-165	Cav1
Aregs	1.32095e-167	0.491184	0.877	0.441	3.96286e-164	Nnmt
Aregs	5.49782e-167	0.443512	0.961	0.862	1.64935e-163	Cfd
Aregs	1.24973e-165	0.452171	0.943	0.672	3.7492e-162	Cpeb3
Aregs	3.05677e-165	0.270522	0.79	0.616	9.1703e-162	Mrap
Aregs	1.22575e-162	0.754469	0.959	0.699	3.67724e-159	Irs2
Aregs	1.32718e-162	0.671542	0.921	0.583	3.98155e-159	Gda
Aregs	1.88035e-153	0.508194	0.897	0.663	5.64105e-150	Noct
Aregs	1.89973e-150	0.709785	0.891	0.682	5.69918e-147	Steap4
Aregs	1.32311e-149	0.302564	0.86	0.545	3.96933e-146	Larp1b
Aregs	2.05762e-148	0.499197	0.981	0.829	6.17285e-145	Ptprm
Aregs	4.27018e-148	0.331061	0.831	0.638	1.28106e-144	Nabp1
Aregs	1.5888e-147	0.352641	0.896	0.65	4.76639e-144	Gpcpd1
Aregs	2.98945e-146	0.420919	0.956	0.688	8.96836e-143	D5Ertd579e
Aregs	1.4483e-140	0.795147	0.994	0.849	4.3449e-137	Lrmda
Aregs	4.11858e-140	0.422573	0.973	0.78	1.23557e-136	Thrb
Aregs	1.81522e-139	1.33248	0.926	0.723	5.44566e-136	Iigp1
Aregs	4.49638e-139	0.670919	0.956	0.74	1.34891e-135	Nrip1
Aregs	8.48951e-139	0.690947	0.981	0.8	2.54685e-135	Zbtb16
Aregs	8.48181e-136	0.475259	0.869	0.506	2.54454e-132	Lmo4
Aregs	1.42056e-131	0.336711	0.781	0.702	4.26167e-128	Cidec
Aregs	3.52146e-130	0.399882	0.912	0.585	1.05644e-126	Mgll
Aregs	2.3942e-129	0.486623	0.976	0.747	7.18261e-126	Ptprd
Aregs	1.52743e-126	0.260058	0.763	0.357	4.58228e-123	Cavin2
Aregs	1.95167e-122	0.578723	0.762	0.592	5.85501e-119	Gbp5
Aregs	4.98989e-121	0.273113	0.844	0.539	1.49697e-117	Adamts9
Aregs	1.03708e-119	0.252192	0.822	0.438	3.11125e-116	Tbc1d4
Aregs	1.34158e-118	0.297074	0.926	0.669	4.02473e-115	Dpyd
Aregs	1.52896e-117	0.283419	0.86	0.477	4.58688e-114	Abhd5
Aregs	1.55963e-117	0.447313	0.899	0.521	4.67888e-114	Glul
Aregs	2.32245e-117	0.41059	0.942	0.748	6.96736e-114	Scd1
Aregs	1.43385e-116	0.439687	0.907	0.643	4.30156e-113	Ahcyl2
Aregs	7.39704e-115	0.261238	0.667	0.372	2.21911e-111	Laptm4b
Aregs	1.12047e-113	0.616065	0.855	0.619	3.3614e-110	Rnf19b
Aregs	7.60212e-112	0.651118	0.962	0.862	2.28064e-108	Fabp4
Aregs	1.02185e-111	0.256935	0.834	0.492	3.06556e-108	Fasn
Aregs	5.50973e-111	0.373468	0.893	0.736	1.65292e-107	Trabd2b
Aregs	2.27855e-107	0.407103	0.724	0.666	6.83564e-104	Npr3
Aregs	3.17761e-106	0.372872	0.896	0.601	9.53282e-103	Rin2
Aregs	4.34601e-106	0.520385	0.961	0.736	1.3038e-102	Wwtr1
Aregs	2.76089e-102	0.397986	0.885	0.581	8.28267e-99	Me1
Aregs	3.97571e-102	0.379891	0.814	0.492	1.19271e-98	Nudt4
Aregs	6.45823e-102	0.428947	0.968	0.818	1.93747e-98	Etv6
Aregs	7.07049e-102	0.255544	0.92	0.669	2.12115e-98	Syne1
Aregs	7.20188e-102	0.565935	0.931	0.695	2.16057e-98	Fermt2
Aregs	1.52566e-101	0.41182	0.968	0.709	4.57699e-98	Slc24a3
Aregs	2.06128e-98	0.603927	0.991	0.911	6.18384e-95	Neat1
Aregs	6.99043e-96	0.29496	0.886	0.712	2.09713e-92	Prr16
Aregs	7.06237e-95	0.58467	0.808	0.572	2.11871e-91	Cp
Aregs	1.49018e-93	0.260118	0.738	0.377	4.47054e-90	Trib1
Aregs	6.81336e-93	0.490991	0.932	0.678	2.04401e-89	Pik3r1
Aregs	9.21858e-92	0.426031	0.964	0.686	2.76557e-88	Irf1
Aregs	1.83302e-91	0.28108	0.863	0.572	5.49905e-88	Bach1
Aregs	1.87775e-91	0.334637	0.899	0.639	5.63325e-88	Pde1a
Aregs	2.26535e-91	0.309133	0.76	0.464	6.79606e-88	Cd302
Aregs	2.26951e-91	0.619181	0.968	0.789	6.80852e-88	2022-03-03
Aregs	3.38398e-90	0.433989	0.956	0.748	1.0152e-86	Svep1
Aregs	4.95589e-90	0.319061	0.92	0.668	1.48677e-86	Pdzrn3
Aregs	7.20369e-90	0.321111	0.938	0.674	2.16111e-86	Acss3
Aregs	2.7731e-82	0.708153	0.956	0.822	8.31931e-79	Clic4
Aregs	3.5971e-80	0.329007	0.986	0.857	1.07913e-76	Agmo
Aregs	3.76678e-79	0.53872	0.751	0.532	1.13003e-75	Gbp2
Aregs	7.71816e-77	0.389579	0.934	0.687	2.31545e-73	Dcun1d3
Aregs	2.39949e-76	0.270405	0.931	0.683	7.19848e-73	Fhit
Aregs	1.32233e-75	0.28565	0.902	0.665	3.967e-72	Nrp1
Aregs	3.22327e-75	0.40806	0.909	0.625	9.66981e-72	Tiparp
Aregs	1.18157e-74	0.337228	0.954	0.732	3.54471e-71	Park2
Aregs	1.42836e-70	0.261796	0.82	0.597	4.28507e-67	Sbno2
Aregs	2.70494e-70	0.5871	0.976	0.85	8.11482e-67	Xdh
Aregs	2.41718e-66	0.39596	0.658	0.672	7.25154e-63	Gm16685
Aregs	6.2233e-64	0.448005	0.645	0.408	1.86699e-60	Cxcl10
Aregs	6.9628e-63	0.358126	0.957	0.826	2.08884e-59	Casp4
Aregs	2.32197e-60	0.301796	0.79	0.537	6.96591e-57	Dhx40
Aregs	9.01849e-58	0.250093	0.879	0.753	2.70555e-54	Cstf3
Aregs	5.97045e-55	0.299438	0.913	0.711	1.79113e-51	Foxo1
Aregs	1.12363e-54	0.53672	0.984	0.933	3.3709e-51	Jak1
Aregs	1.10467e-47	0.351897	0.921	0.748	3.31401e-44	Lpl
Aregs	4.46055e-47	0.288632	0.842	0.604	1.33817e-43	Ccdc80
Aregs	1.60173e-46	0.715754	0.612	0.509	4.80518e-43	Cxcl9
Aregs	1.24583e-42	0.393101	0.986	0.929	3.7375e-39	Ifrd1
Aregs	1.63778e-41	0.357198	0.967	0.841	4.91334e-38	Pcsk5
Aregs	4.51846e-34	0.414028	0.722	0.578	1.35554e-30	Ifih1
Aregs	2.86673e-33	0.264821	0.972	0.876	8.6002e-30	Rbpms
Aregs	6.75638e-33	0.29139	0.607	0.466	2.02691e-29	Ptx3
Aregs	8.74323e-33	0.365072	0.882	0.765	2.62297e-29	Rnf213
Aregs	2.60032e-30	0.278234	0.514	0.426	7.80095e-27	Thbs1
Aregs	2.6114e-29	0.286423	0.748	0.598	7.83421e-26	Apoe
Aregs	5.5273e-26	0.420016	0.836	0.734	1.65819e-22	Mndal
Aregs	1.02017e-23	0.330005	0.738	0.566	3.0605e-20	Acly
Aregs	7.3466e-18	0.306312	0.711	0.625	2.20398e-14	Samhd1

## Sheet: Table S5
Supplemental Table 5. List of differential expression genes in ASPC subclusters
Aregs					preAs					ASCs
gene	logFC	padj	sig		gene	logFC	padj	sig		gene	logFC	padj	sig
Scd1	1.77503	3.69492e-49	up		Col3a1	-1.39322	0	down		Ccl2	1.20919	4.52648e-280	up
Acaca	2.22856	3.69492e-49	up		Fn1	-1.58351	0	down
Nrg4	1.80936	3.82159e-46	up		Serf2	-1.03765	0	down
Ppp2r5a	1.6613	8.13339e-46	up		Itm2a	-1.07626	0	down
Pfkfb3	1.82055	5.95192e-45	up		Postn	-1.78427	0	down
Gbe1	1.92324	8.4479e-43	up		Col1a2	-1.21221	0	down
Chpt1	1.69573	1.22496e-40	up		Marcks	-1.22352	0	down
Prkar2b	1.50876	1.75591e-39	up		Rps15	-1.02521	0	down
Me1	1.7654	2.65138e-39	up		Hsp90b1	-1.03723	0	down
Negr1	1.62499	1.85197e-38	up		Lum	-1.15781	0	down
Cd36	1.58881	3.39665e-38	up		Gm10076	-1.16724	0	down
Alcam	1.64156	1.77395e-36	up		Sparc	-1.45673	0	down
Gpcpd1	1.47411	1.58824e-34	up		Vcan	-1.09331	0	down
Bckdhb	1.25228	1.66147e-33	up		Meg3	-1.16817	0	down
Hacd2	1.43967	1.66147e-33	up		Ccdc80	-1.01402	0	down
Ralgapa2	1.48599	9.66399e-33	up		Dusp1	-1.10801	0	down
Rgs7	1.48975	8.59328e-32	up		Egr1	-1.01587	0	down
Pparg	1.60104	1.48246e-31	up		Aebp1	-1.05016	1.44329e-297	down
D5Ertd579e	1.31895	1.62821e-31	up		Rpl23a	-1.02722	1.21165e-290	down
Sorbs1	1.64327	5.86032e-31	up		Dpt	-1.03974	1.84548e-287	down
Fam126b	1.30837	7.05078e-31	up		Ogn	-1.13458	5.38669e-283	down
Slc27a1	1.24739	1.31564e-30	up		Tmsb4x	-1.17726	1.02284e-273	down
Retn	1.37996	1.69663e-30	up		S100a10	-1.039	7.87128e-271	down
Pcx	1.32333	4.00551e-30	up		Lpl	-1.11946	2.11309e-268	down
Acacb	1.3556	1.31698e-29	up		Fth1	-1.22947	1.45826e-240	down
Acss2	1.36661	2.56694e-29	up		Lgals1	-1.04584	4.2208e-237	down
Lpgat1	1.56322	2.79156e-29	up		Rps14	-1.01999	5.42133e-230	down
Immp2l	1.28746	3.98757e-29	up		Rps12	-1.08133	4.75526e-220	down
Ptpn4	1.15333	4.24554e-29	up		Rpl37a	-1.02549	3.26942e-216	down
Cfd	1.40584	3.80613e-28	up		Itm2b	-1.01799	3.83623e-215	down
Ablim1	1.04753	1.91905e-27	up		Tpt1	-1.10752	1.90702e-204	down
Ube2h	1.07898	3.53139e-27	up		Dcn	-1.00579	5.62196e-167	down
Fam13a	1.52684	3.63366e-27	up
Pnpla3	1.34467	6.9856e-27	up
Plcb1	1.36574	7.43623e-27	up
Nr1d2	1.05567	1.01556e-25	up
Adipor2	1.32243	2.14758e-25	up
Ghr	1.49641	2.4414e-25	up
Trps1	1.23668	2.49673e-25	up
Ptprd	1.0257	2.4838e-24	up
Fam214a	1.14886	5.74853e-24	up
Gm16168	1.19299	9.83191e-24	up
Sntb1	1.25033	1.39772e-23	up
Sox6	1.19104	1.68048e-23	up
Rbpms	1.0176	4.44964e-23	up
Lpin1	1.08546	4.48809e-23	up
Sipa1l1	1.08427	5.8275e-23	up
Gda	1.21583	7.91988e-23	up
Fasn	1.05965	1.23081e-22	up
Slc1a5	1.08192	1.24299e-22	up
Vkorc1l1	1.05123	1.6194e-22	up
Mlxipl	1.04765	2.79556e-22	up
Mapk6	1.08129	3.69479e-22	up
Rbm47	1.02049	5.03411e-22	up
Sik2	1.18257	6.42157e-22	up
Pde3b	1.25452	2.25719e-21	up
Hp	1.12492	6.74759e-21	up
Gpam	1.12211	1.48289e-20	up
A830018L16Rik	1.07185	3.62374e-20	up
Plin1	1.04208	7.14777e-20	up
Pdk4	1.27068	1.2821e-19	up
Lipe	1.00917	1.35312e-19	up
Pde4d	1.0488	2.02488e-19	up
Prkd1	1.00343	2.18315e-19	up
Tenm4	1.33786	2.52629e-19	up
Acsl1	1.46654	6.29122e-19	up
Ahcyl2	1.16075	1.01627e-18	up
Fry	1.18903	2.19888e-18	up
Cdo1	1.02057	2.40391e-18	up
Parm1	1.1475	2.72458e-18	up
Ppargc1a	1.13665	2.92357e-18	up
Thrsp	1.02138	7.59359e-18	up
Cav1	1.12327	1.47889e-17	up
Mmd	1.01744	2.03275e-17	up
Pag1	1.01812	2.266e-17	up
Dgat2	1.08336	2.56756e-17	up
Tiparp	1.05989	3.79127e-17	up
Ddhd2	1.00135	6.27691e-17	up
Gm16685	1.31805	6.3039e-17	up
Mgll	1.02006	8.00781e-17	up
Npr3	1.24705	1.57183e-16	up
Gpat3	1.03955	8.33957e-15	up
Acox1	1.11849	4.48013e-14	up
Fgf14	1.08673	1.20437e-12	up
Postn	-1.82914	3.58273e-40	down
Col3a1	-1.55795	5.26258e-32	down
Gm10076	-1.40236	3.80613e-28	down
Col1a2	-1.36882	1.24162e-27	down
Sparc	-1.70622	3.32429e-26	down
Cxcl13	-1.50318	5.24047e-26	down
Dusp1	-1.29569	2.31172e-25	down
Serf2	-1.28188	7.51165e-24	down
Ogn	-1.40953	3.73232e-23	down
Hsp90b1	-1.31641	3.82205e-23	down
Marcks	-1.26225	1.05477e-22	down
Apod	-1.46319	1.20148e-22	down
Itm2a	-1.12437	1.57147e-21	down
Lum	-1.44722	2.18856e-21	down
Phlda1	-1.27227	5.28868e-21	down
Plac8	-1.39137	1.48289e-20	down
Myl6	-1.05655	1.48289e-20	down
Vcan	-1.0589	1.54087e-20	down
Atp5e	-1.09383	2.15018e-20	down
Fn1	-1.33354	4.44714e-20	down
Rps15	-1.26839	2.18315e-19	down
Tmsb4x	-1.39979	2.35732e-19	down
Lgals1	-1.31904	3.44425e-19	down
Ifit3	-1.3159	4.85184e-19	down
Rsad2	-1.26094	4.88786e-19	down
Sec61g	-1.05391	1.53914e-18	down
Dpt	-1.13714	1.86988e-18	down
Mmp3	-1.32583	2.20934e-18	down
Hsp90ab1	-1.13137	7.93062e-18	down
Timp2	-1.12349	1.33542e-17	down
Aebp1	-1.22332	1.95712e-17	down
Chchd2	-1.05588	3.41946e-17	down
Serpinh1	-1.18123	4.05996e-17	down
Fth1	-1.50209	4.06738e-17	down
Ifi203	-1.01649	4.55385e-17	down
Rpl23a	-1.2324	4.76223e-17	down
Hspa5	-1.05917	5.67053e-17	down
Bst2	-1.00468	8.90043e-17	down
B2m	-1.058	1.8828e-16	down
Actg1	-1.10739	4.53871e-16	down
Dnajb1	-1.01578	4.88411e-16	down
Rps17	-1.08424	6.79857e-16	down
Igfbp6	-1.02844	8.66737e-16	down
S100a6	-1.37182	9.56466e-16	down
Cpxm1	-1.03463	1.32972e-15	down
Clec3b	-1.15823	1.51073e-15	down
Ly6a	-1.35933	2.01966e-15	down
Ly6e	-1.00991	2.32112e-15	down
Serping1	-1.15058	3.17388e-15	down
Ifitm2	-1.14162	4.74642e-15	down
Rps12	-1.34672	9.27389e-15	down
Rps25	-1.09647	1.96052e-14	down
Rpl12	-1.21599	2.31103e-14	down
Fgl2	-1.00561	2.68863e-14	down
Rpl38	-1.17422	3.54677e-14	down
Ifih1	-1.08122	5.8739e-14	down
Rplp2	-1.06062	1.71625e-13	down
Rps14	-1.17573	2.26607e-13	down
Actb	-1.09702	2.40574e-13	down
Itm2b	-1.16775	2.64862e-13	down
Rps9	-1.15112	3.17991e-13	down
Rps27a	-1.17586	5.40473e-13	down
Rpl37	-1.1855	5.40473e-13	down
Eif1	-1.03726	5.44882e-13	down
Cd63	-1.02927	6.53125e-13	down
Rpl15	-1.09675	8.43686e-13	down
Rpl7	-1.08149	1.06432e-12	down
Rpl37a	-1.18901	1.18937e-12	down
Rpl26	-1.14526	1.35592e-12	down
Rpl28	-1.16273	1.51088e-12	down
Rpl36	-1.10621	2.91583e-12	down
Ifit1	-1.15301	3.23288e-12	down
Rpl34	-1.14386	3.23696e-12	down
Rpl35	-1.06665	3.39351e-12	down
Rpl27a	-1.09887	8.93013e-12	down
Rplp1	-1.17911	9.2621e-12	down
Rps21	-1.04055	9.37303e-12	down
Rpl39	-1.17842	1.20811e-11	down
Rpl10a	-1.02095	1.21938e-11	down
Ifitm3	-1.18806	1.34203e-11	down
Tpt1	-1.23139	1.54057e-11	down
Rpl30	-1.07455	1.79604e-11	down
Rps27	-1.11052	2.33635e-11	down
Rpl18a	-1.04862	2.58135e-11	down
Rps29	-1.12804	3.50058e-11	down
Rps8	-1.15368	3.77254e-11	down
Rpl9	-1.08383	3.81381e-11	down
Fau	-1.04458	5.3683e-11	down
Rpl10	-1.08094	5.48026e-11	down
Rps2	-1.07762	5.65442e-11	down
Rpl13	-1.14925	6.07899e-11	down
Rpsa	-1.02356	6.44075e-11	down
Rpl35a	-1.0938	8.00443e-11	down
Rps26	-1.00585	8.96548e-11	down
Rps13	-1.01648	1.10677e-10	down
Rps11	-1.03713	1.14232e-10	down
Rps3	-1.00476	1.46911e-10	down
Rps15a	-1.08667	1.49371e-10	down
Rarres2	-1.00205	1.51071e-10	down
Cxcl9	-1.05382	1.65601e-10	down
Rps7	-1.02957	2.6253e-10	down
Rps18	-1.01353	2.98832e-10	down
Rps3a1	-1.0602	3.10946e-10	down
Rps4x	-1.09285	3.49619e-10	down
Rpl21	-1.04699	3.64105e-10	down
Ubb	-1.01155	4.18146e-10	down
Rpl23	-1.07953	4.62295e-10	down
Rps16	-1.0325	5.74343e-10	down
Rps23	-1.02283	6.73024e-10	down
Rps24	-1.09506	7.42397e-10	down
Rpl32	-1.04956	8.02131e-10	down
Rps20	-1.04797	1.01627e-09	down
Ftl1	-1.00431	1.13877e-09	down
Apoe	-1.10821	1.46492e-09	down
Rps5	-1.02848	1.5576e-09	down
Rpl17	-1.00272	1.82103e-09	down
Rps10	-1.01191	1.83404e-09	down
Eef1a1	-1.00445	2.26827e-09	down
Tmsb10	-1.01477	6.04107e-09	down
Dcn	-1.07554	1.53707e-08	down

## Sheet: Table S6
Supplemental Table 6. List of marker genes in adipocyte subclusters
cluster	p_val	avg_log2FC	pct.1	pct.2	p_val_adj	gene
LGA	1.36364e-217	0.384491	0.898	0.712	4.09092e-214	Bhlhe40
LGA	1.58759e-212	0.635938	0.999	0.982	4.76276e-209	Acox1
LGA	6.43667e-196	0.529699	0.773	0.537	1.931e-192	Lsmem1
LGA	3.33077e-166	0.478268	0.815	0.711	9.99232e-163	Plin2
LGA	4.30851e-155	0.443139	0.759	0.523	1.29255e-151	Jun
LGA	1.84521e-141	0.424133	0.775	0.565	5.53562e-138	Prdx6
LGA	3.04858e-140	0.553097	0.944	0.83	9.14575e-137	Dcun1d3
LGA	1.20073e-132	0.327536	0.731	0.587	3.6022e-129	Pdk4
LGA	5.22645e-125	0.505808	0.995	0.974	1.56793e-121	Cd36
LGA	6.58613e-117	0.503162	0.941	0.852	1.97584e-113	Glul
LGA	1.05366e-92	0.368072	0.797	0.696	3.16097e-89	Ldha
LGA	6.52625e-90	0.57603	0.927	0.846	1.95788e-86	Cav1
LGA	2.46621e-87	0.410789	0.831	0.709	7.39862e-84	Zbtb11
LGA	3.87649e-78	0.382032	0.903	0.762	1.16295e-74	Nnmt
LGA	1.03065e-75	0.539025	0.999	0.995	3.09196e-72	Acaca
LGA	3.945e-74	0.631031	0.785	0.648	1.1835e-70	Anxa1
LGA	5.49355e-73	0.479145	0.817	0.687	1.64807e-69	Ppp2ca
LGA	1.64485e-70	0.40097	0.896	0.845	4.93454e-67	Me1
LGA	3.71624e-68	0.501749	0.978	0.946	1.11487e-64	Gbe1
LGA	8.67711e-68	0.296179	0.739	0.613	2.60313e-64	Dusp10
LGA	5.72497e-63	0.299441	0.991	0.925	1.71749e-59	Ifrd1
LGA	1.97872e-61	0.265496	0.984	0.953	5.93617e-58	Pde4d
LGA	3.37767e-61	0.303102	0.732	0.609	1.0133e-57	Fbf1
LGA	1.89041e-59	0.709555	0.812	0.726	5.67122e-56	Acly
LGA	2.22046e-59	0.401336	0.949	0.842	6.66139e-56	Jak1
LGA	9.80596e-54	0.335839	0.892	0.8	2.94179e-50	Ahcyl2
LGA	4.02601e-51	0.284023	0.838	0.73	1.2078e-47	Nudt4
LGA	1.86299e-49	0.304191	0.949	0.93	5.58897e-46	Pfkfb3
LGA	1.67996e-48	0.263176	0.954	0.91	5.03987e-45	Arhgap24
LGA	1.34324e-46	0.250486	0.812	0.671	4.02971e-43	Mt1
LGA	5.733e-39	0.32499	0.99	0.967	1.7199e-35	Pparg
LGA	9.48766e-28	0.261315	0.755	0.687	2.8463e-24	Fgf14
LGA	6.45941e-24	0.307533	0.636	0.558	1.93782e-20	Ugp2
LGA	4.25996e-22	0.272206	0.705	0.659	1.27799e-18	Aacs
LGA	1.34322e-18	0.293202	0.706	0.641	4.02965e-15	Sec24a
LGA	2.94035e-18	0.38436	0.618	0.542	8.82106e-15	Dhx40
LGA	1.01865e-15	0.293146	0.549	0.483	3.05594e-12	Slc22a5
LGA	1.78885e-15	0.280834	0.954	0.946	5.36656e-12	Chpt1
LGA	1.76793e-12	0.273732	0.522	0.465	5.30379e-09	Gclc
LGA	1.36998e-07	0.265348	0.503	0.479	0.000410995	Tmx4
LSA	0	0.830149	0.965	0.829	0	Plin1
LSA	1.03181e-292	0.883502	0.965	0.853	3.09543e-289	Pnpla3
LSA	3.603e-249	0.711683	0.943	0.82	1.0809e-245	Mmd
LSA	1.06181e-235	0.791173	0.979	0.931	3.18543e-232	Lpl
LSA	3.92324e-223	0.653116	0.9	0.732	1.17697e-219	Irs1
LSA	3.80602e-189	0.719359	0.908	0.719	1.1418e-185	Cidec
LSA	1.31396e-172	0.674465	0.819	0.591	3.94187e-169	Pck1
LSA	2.52852e-168	0.637664	0.99	0.972	7.58555e-165	Fabp4
LSA	5.41298e-161	0.566282	0.955	0.883	1.62389e-157	4933406I18Rik
LSA	2.24993e-145	0.564274	0.965	0.932	6.7498e-142	Nrg4
LSA	4.71757e-143	0.441514	0.896	0.799	1.41527e-139	Dgat2
LSA	6.77178e-132	0.411657	0.957	0.904	2.03153e-128	Atp1a2
LSA	2.96997e-123	0.529606	0.984	0.944	8.9099e-120	Prkar2b
LSA	1.62859e-121	0.474818	0.914	0.84	4.88576e-118	Acvr1c
LSA	2.11489e-119	0.393754	0.835	0.718	6.34466e-116	Thrsp
LSA	1.30813e-95	0.34938	0.975	0.944	3.92438e-92	Chpt1
LSA	3.07156e-95	0.252009	0.723	0.555	9.21469e-92	Pank3
LSA	5.19116e-93	0.408714	0.947	0.907	1.55735e-89	Mgll
LSA	4.34281e-85	0.449565	0.949	0.921	1.30284e-81	Gm16168
LSA	9.61487e-73	0.271988	0.857	0.777	2.88446e-69	Tkt
LSA	1.60516e-71	0.323443	0.666	0.494	4.81549e-68	Fgf10
LSA	1.60326e-70	0.635051	0.218	0.438	4.80978e-67	Hbb-bs
LSA	1.53764e-66	0.308188	0.96	0.94	4.61293e-63	Pcx
LSA	5.35824e-61	0.29576	0.964	0.947	1.60747e-57	Cfd
LSA	3.1232e-60	0.327942	0.845	0.809	9.36961e-57	Acss2
LSA	2.83907e-57	0.258093	0.923	0.865	8.5172e-54	Vegfa
LSA	5.99413e-54	0.253137	0.949	0.926	1.79824e-50	D5Ertd579e
LSA	4.66896e-49	0.269847	0.955	0.945	1.40069e-45	Gsn
LSA	1.71803e-48	0.304296	0.988	0.973	5.15409e-45	Car3
LSA	5.54827e-44	0.297234	0.999	0.998	1.66448e-40	Gm42418
LSA	4.47328e-43	0.294496	0.919	0.892	1.34199e-39	Plin4
LSA	3.83097e-40	0.450647	0.601	0.529	1.14929e-36	Tmem45b
LSA	5.4284e-40	0.298375	0.866	0.857	1.62852e-36	Ctcflos
LSA	2.58246e-33	0.268198	0.873	0.86	7.74739e-30	Me1
LSA	1.64721e-30	0.318435	0.987	0.996	4.94164e-27	Neat1
LSA	2.53904e-14	0.306078	0.762	0.7	7.61711e-11	Fgf14
LSA	2.78963e-12	0.543826	0.416	0.393	8.36889e-09	Hba-a1
LSA	0.00229408	0.294218	0.299	0.367	1	Igkc
LSA	0.00288939	0.40035	0.332	0.404	1	Hba-a2
NMA	0	1.45153	0.931	0.631	0	Iigp1
NMA	0	1.1901	0.957	0.651	0	Gm4951
NMA	0	1.05885	0.957	0.786	0	Xdh
NMA	0	1.0402	0.947	0.716	0	Clic4
NMA	0	0.943905	0.966	0.736	0	Uap1
NMA	0	0.859205	0.831	0.467	0	Gbp5
NMA	0	0.727033	0.956	0.652	0	Casp4
NMA	0	0.4817	0.907	0.592	0	Cd302
NMA	1.18122e-297	1.02852	0.915	0.655	3.54365e-294	Steap4
NMA	4.72049e-290	0.619751	0.847	0.568	1.41615e-286	Bach1
NMA	4.71771e-286	0.721172	0.984	0.897	1.41531e-282	Zbtb16
NMA	1.15456e-273	0.718183	0.977	0.788	3.46368e-270	Irs2
NMA	5.63115e-266	0.945681	0.978	0.875	1.68934e-262	Lpgat1
NMA	1.5183e-264	0.394037	0.725	0.399	4.5549e-261	Ptx3
NMA	6.77142e-256	0.746747	0.858	0.544	2.03142e-252	Rnf19b
NMA	3.25233e-254	0.433624	0.838	0.553	9.75699e-251	Coq8b
NMA	2.04046e-252	0.698984	0.966	0.862	6.12139e-249	Gda
NMA	4.36224e-251	0.71544	0.919	0.664	1.30867e-247	Egfr
NMA	8.51365e-241	0.381305	0.886	0.609	2.55409e-237	Fas
NMA	2.01432e-233	0.570502	0.957	0.841	6.04295e-230	Etv6
NMA	1.39753e-210	0.431049	0.73	0.412	4.19259e-207	Cxcl10
NMA	2.65406e-208	0.463047	0.839	0.605	7.96218e-205	Sbno2
NMA	5.13616e-201	0.503699	0.806	0.583	1.54085e-197	Il1r1
NMA	6.4103e-193	0.58698	0.71	0.402	1.92309e-189	Gbp2
NMA	6.03591e-190	0.516086	0.924	0.794	1.81077e-186	Noct
NMA	7.1002e-187	0.685141	0.715	0.452	2.13006e-183	Gm16685
NMA	8.5537e-173	0.426134	0.682	0.41	2.56611e-169	Pde4b
NMA	1.12664e-169	0.348203	0.691	0.422	3.37991e-166	Gbp7
NMA	6.71977e-166	0.263424	0.667	0.355	2.01593e-162	Thbs1
NMA	9.14835e-164	0.646678	0.978	0.932	2.7445e-160	Ifrd1
NMA	1.21994e-159	0.634875	0.849	0.643	3.65981e-156	Cp
NMA	3.30778e-154	0.362916	0.932	0.696	9.92335e-151	Irf1
NMA	7.76529e-154	0.719509	0.958	0.897	2.32959e-150	2022-03-03
NMA	3.51526e-147	0.575572	0.887	0.745	1.05458e-143	Ccdc80
NMA	4.01245e-147	0.423169	0.95	0.86	1.20373e-143	Hk2
NMA	1.28036e-146	0.278087	0.668	0.384	3.84108e-143	Pros1
NMA	5.92624e-145	0.526779	0.603	0.288	1.77787e-141	Gm17268
NMA	3.43416e-143	0.55034	0.627	0.383	1.03025e-139	Cfh
NMA	1.88121e-142	0.446842	0.872	0.678	5.64363e-139	Lmo4
NMA	3.69655e-138	0.315839	0.732	0.469	1.10897e-134	Osmr
NMA	2.3059e-135	0.28602	0.671	0.389	6.9177e-132	Sema5a
NMA	9.17486e-135	0.297265	0.906	0.663	2.75246e-131	Hp
NMA	3.5837e-134	0.541163	0.887	0.713	1.07511e-130	Pcsk5
NMA	2.26202e-120	0.403683	0.891	0.762	6.78606e-117	Nav3
NMA	7.86715e-117	0.55202	0.954	0.841	2.36015e-113	Jak1
NMA	1.35571e-116	0.888441	0.954	0.892	4.06714e-113	Vcl
NMA	2.17735e-115	0.26299	0.878	0.719	6.53204e-112	Gpam
NMA	3.57821e-112	0.262924	0.874	0.718	1.07346e-108	Ptpn2
NMA	1.98869e-110	0.34922	0.839	0.646	5.96606e-107	Ptpn12
NMA	4.4642e-108	0.494322	0.627	0.371	1.33926e-104	Cxcl9
NMA	6.99283e-106	0.512383	0.901	0.802	2.09785e-102	Svep1
NMA	5.67961e-105	0.328595	0.837	0.661	1.70388e-101	Lgr4
NMA	1.45521e-104	0.469604	0.967	0.921	4.36563e-101	Slc1a3
NMA	2.79886e-104	0.491058	0.904	0.782	8.39658e-101	Fermt2
NMA	1.13305e-102	0.295062	0.651	0.429	3.39914e-99	Ifih1
NMA	3.37584e-102	0.359978	0.667	0.401	1.01275e-98	Rnd3
NMA	6.81899e-102	0.254361	0.943	0.743	2.0457e-98	Nnmt
NMA	1.23037e-96	0.314722	0.693	0.503	3.69112e-93	Birc3
NMA	6.60473e-92	0.291181	1	0.993	1.98142e-88	Tenm4
NMA	5.30742e-90	0.497956	0.904	0.812	1.59223e-86	Wwtr1
NMA	4.29722e-88	0.651063	0.817	0.736	1.28917e-84	Col4a1
NMA	5.14099e-88	0.283743	0.717	0.526	1.5423e-84	Spon1
NMA	7.94827e-86	0.258664	0.785	0.653	2.38448e-82	Itga7
NMA	8.59846e-84	0.403127	0.904	0.768	2.57954e-80	Tiparp
NMA	3.81534e-83	0.404459	0.834	0.731	1.1446e-79	Col4a2
NMA	4.9558e-82	0.291014	0.917	0.831	1.48674e-78	Gpcpd1
NMA	9.57679e-81	0.293812	0.848	0.67	2.87304e-77	Gm4876
NMA	3.17235e-80	0.291589	0.88	0.677	9.51706e-77	Prr16
NMA	3.19683e-79	0.464333	0.962	0.93	9.5905e-76	Rbpms
NMA	2.87541e-78	0.288057	0.632	0.41	8.62623e-75	Cers6
NMA	5.67812e-77	0.293919	0.998	0.991	1.70344e-73	Slc1a5
NMA	1.59857e-76	0.326442	0.997	0.982	4.7957e-73	Lrmda
NMA	3.58764e-73	0.312981	1	0.999	1.07629e-69	Ghr
NMA	1.05396e-67	0.355709	0.924	0.85	3.16188e-64	Abcd2
NMA	2.0117e-67	0.297809	0.885	0.725	6.03511e-64	Man1a
NMA	4.755e-66	0.266905	0.784	0.616	1.4265e-62	Fmr1
NMA	3.82868e-62	0.256327	0.727	0.577	1.1486e-58	Slc22a3
NMA	2.57451e-58	0.260944	1	0.982	7.72352e-55	Acox1
NMA	1.61359e-55	0.250019	0.841	0.719	4.84078e-52	Pcdh7
NMA	9.74382e-52	0.353936	0.741	0.654	2.92315e-48	Asph
NMA	3.48391e-51	0.548846	0.545	0.345	1.04517e-47	Samhd1
NMA	5.50477e-50	0.301081	0.884	0.811	1.65143e-46	Pag1
NMA	6.99106e-46	0.62325	0.56	0.396	2.09732e-42	Mndal
NMA	1.03709e-43	0.285732	0.625	0.488	3.11127e-40	Rnf213
NMA	3.14602e-34	0.309044	0.674	0.529	9.43806e-31	Serpine1
NMA	1.56036e-29	0.291108	0.845	0.808	4.68107e-26	Osbpl11
NMA	4.61296e-29	0.295292	0.851	0.819	1.38389e-25	Pik3r1
NMA	1.04734e-25	0.259514	0.986	0.969	3.14202e-22	Pparg
NMA	2.38243e-25	0.313097	0.752	0.636	7.14729e-22	Npr3
NMA	1.51773e-23	0.381019	0.89	0.847	4.55319e-20	Esyt2
NMA	1.78092e-22	0.467791	0.512	0.375	5.34277e-19	Tnfaip6
NMA	1.09127e-14	0.272261	0.61	0.55	3.27382e-11	Palld
NMA	4.9208e-14	0.371604	0.545	0.457	1.47624e-10	Laptm4b
NMA	1.0292e-12	0.278696	0.785	0.742	3.0876e-09	Magi3
NMA	3.29932e-11	0.40292	0.829	0.83	9.89796e-08	Foxo1
NMA	5.87182e-10	0.303787	0.828	0.841	1.76155e-06	Bcar3
NMA	0.000449349	0.287605	0.504	0.457	1	Chka
AA	1.04754e-165	1.30791	0.848	0.448	3.14262e-162	Cdh13
AA	1.67384e-164	1.31544	0.853	0.403	5.02152e-161	Etl4
AA	4.64137e-164	1.12147	0.836	0.386	1.39241e-160	Flt1
AA	8.14924e-148	0.694326	0.804	0.356	2.44477e-144	Ldb2
AA	1.38357e-136	0.635516	0.783	0.376	4.15071e-133	Adgrl4
AA	6.37672e-129	0.782111	0.781	0.355	1.91302e-125	Pkp4
AA	5.45744e-119	0.563252	0.749	0.378	1.63723e-115	Sema6a
AA	3.51396e-117	0.915704	0.774	0.428	1.05419e-113	Cyyr1
AA	1.16727e-114	0.599699	0.783	0.35	3.5018e-111	Prex2
AA	3.96594e-113	0.540911	0.774	0.442	1.18978e-109	Itpkb
AA	6.20131e-112	0.473825	0.744	0.366	1.86039e-108	Adgrf5
AA	4.43054e-111	0.832569	0.811	0.432	1.32916e-107	Fbxl7
AA	1.24049e-110	0.572448	0.744	0.373	3.72146e-107	Mcc
AA	1.39537e-109	0.67328	0.77	0.38	4.1861e-106	Fli1
AA	1.45624e-106	0.729962	0.73	0.339	4.36871e-103	Mecom
AA	6.53725e-105	0.494905	0.767	0.405	1.96117e-101	Galnt18
AA	1.56507e-100	0.653593	0.733	0.405	4.69521e-97	Shank3
AA	4.10471e-99	0.365024	0.717	0.378	1.23141e-95	Vav3
AA	4.28141e-97	0.513579	0.758	0.399	1.28442e-93	Pecam1
AA	1.14493e-94	0.799453	0.696	0.335	3.43479e-91	Dach1
AA	1.73233e-93	0.582447	0.73	0.427	5.19698e-90	Prkch
AA	1.49223e-92	0.346047	0.7	0.349	4.4767e-89	Myo10
AA	9.06138e-89	0.532178	0.684	0.324	2.71841e-85	Ptprb
AA	4.26661e-88	0.474824	0.661	0.28	1.27998e-84	Ablim3
AA	2.45762e-87	0.309623	0.684	0.375	7.37286e-84	Plpp1
AA	7.92566e-85	0.764291	0.892	0.801	2.3777e-81	Magi1
AA	3.47581e-83	0.274963	0.645	0.331	1.04274e-79	Eng
AA	3.01924e-80	0.551403	0.765	0.52	9.05773e-77	Arhgap31
AA	5.10842e-80	0.374718	0.703	0.359	1.53252e-76	Dgkh
AA	1.54567e-76	0.301564	0.652	0.334	4.637e-73	Cdh5
AA	3.4025e-73	0.373114	0.629	0.313	1.02075e-69	Rapgef5
AA	8.08922e-73	0.49462	0.684	0.419	2.42677e-69	Rnf220
AA	3.70647e-70	0.27934	0.659	0.405	1.11194e-66	Kdr
AA	2.60268e-69	0.51158	0.795	0.595	7.80803e-66	Itga6
AA	5.75435e-69	0.418916	0.818	0.452	1.72631e-65	Airn
AA	6.68258e-65	0.321667	0.62	0.365	2.00477e-61	Plekhg1
AA	1.06156e-63	0.260088	0.581	0.278	3.18468e-60	Flnb
AA	1.93112e-63	0.321705	0.558	0.211	5.79337e-60	Rhoj
AA	3.65636e-60	0.362987	0.717	0.408	1.09691e-56	Kitl
AA	3.74623e-60	0.270293	0.601	0.341	1.12387e-56	Nxn
AA	5.85018e-60	0.447059	0.608	0.349	1.75505e-56	Meox2
AA	1.0713e-59	0.433283	0.615	0.359	3.21389e-56	Bmp6
AA	4.2159e-59	0.363709	0.788	0.625	1.26477e-55	Dysf
AA	3.82047e-57	0.402363	0.809	0.447	1.14614e-53	Sparc
AA	2.62513e-56	0.588398	0.668	0.449	7.87538e-53	Ccdc85a
AA	8.79544e-56	0.269151	0.613	0.377	2.63863e-52	Btnl9
AA	2.15278e-55	0.314668	0.705	0.518	6.45833e-52	Mef2c
AA	4.162e-55	0.323824	0.714	0.466	1.2486e-51	Yes1
AA	1.31322e-53	0.370382	0.717	0.354	3.93965e-50	Slfn5
AA	9.2124e-53	0.337336	0.599	0.368	2.76372e-49	Lnx1
AA	2.62241e-52	0.332763	0.578	0.292	7.86723e-49	Timp3
AA	4.48875e-52	0.288971	0.719	0.497	1.34663e-48	Myo1d
AA	1.31129e-51	0.363657	0.659	0.372	3.93388e-48	Pdgfd
AA	1.44475e-51	0.265809	0.594	0.378	4.33425e-48	Rapgef4
AA	9.57825e-49	0.599994	0.853	0.689	2.87347e-45	Adamts9
AA	8.17994e-47	0.344704	0.74	0.568	2.45398e-43	Rasal2
AA	1.69508e-45	0.269332	0.585	0.338	5.08523e-42	Gfod1
AA	1.15526e-43	0.458777	0.885	0.786	3.46577e-40	Ptprg
AA	8.42114e-42	0.31556	0.555	0.349	2.52634e-38	Limch1
AA	3.2061e-41	0.770139	0.991	0.975	9.61829e-38	Fabp4
AA	3.19221e-40	0.283575	0.694	0.496	9.57663e-37	Zfpm2
AA	6.08898e-40	0.264627	0.442	0.208	1.8267e-36	Prkcg
AA	1.34788e-33	0.353834	0.795	0.668	4.04364e-30	Tmcc3
AA	1.68639e-30	0.385414	0.931	0.969	5.05918e-27	Ptprm
AA	4.82736e-26	0.30961	0.811	0.628	1.44821e-22	Apoe
AA	1.21453e-23	0.320761	0.846	0.796	3.6436e-20	Mast4
AA	2.73153e-22	0.267232	0.585	0.482	8.1946e-19	Ccser1
AA	7.76964e-20	0.259437	0.581	0.389	2.33089e-16	Col1a2
AA	1.08865e-11	0.265368	0.703	0.578	3.26594e-08	AY036118
AA	6.75432e-10	0.470432	0.954	0.922	2.0263e-06	Scd1
AA	6.57098e-09	0.669679	0.97	0.949	1.97129e-05	Cfd
AA	6.90778e-09	1.07711	0.998	0.998	2.07233e-05	Gm42418
AA	3.16866e-06	0.50166	0.984	0.945	0.00950599	Gsn
AA	2.22432e-05	0.26759	0.714	0.638	0.0667296	Col3a1
AA	6.22027e-05	0.270218	0.369	0.398	0.186608	Hba-a1
AA	0.000593316	0.302534	0.486	0.488	1	Ifi27l2a
unknown	0	0.269298	0.134	0.004	0	Ptprr
unknown	5.07166e-121	0.31859	0.087	0.15	1.5215e-117	Stmn1
unknown	8.27726e-83	0.604739	0.976	0.319	2.48318e-79	Vcam1
unknown	1.4842e-72	0.437874	0.087	0.28	4.45261e-69	Fxyd5
unknown	7.99786e-68	0.497818	0.157	0.155	2.39936e-64	Sox17
unknown	3.42452e-67	0.834954	0.252	0.033	1.02736e-63	Plvap
unknown	1.27674e-66	0.666045	0.181	0.164	3.83023e-63	8430408G22Rik
unknown	4.97822e-66	0.343692	0.11	0.199	1.49347e-62	Ifit2
unknown	4.50907e-62	0.421638	0.087	0.307	1.35272e-58	Lyz2
unknown	1.7004e-61	0.415248	0.142	0.293	5.10119e-58	Myct1
unknown	4.2694e-61	0.257473	0.094	0.273	1.28082e-57	Ogn
unknown	2.30559e-60	0.301248	1	0.385	6.91678e-57	Plek
unknown	4.12614e-59	0.302641	0.102	0.402	1.23784e-55	Sox4
unknown	6.49412e-59	0.301982	0.102	0.203	1.94823e-55	Nrep
unknown	9.89272e-59	0.401666	0.11	0.311	2.96782e-55	Ednrb
unknown	9.56115e-58	0.332019	0.118	0.222	2.86835e-54	Plk2
unknown	1.09741e-57	0.558702	0.157	0.173	3.29224e-54	Ccnd1
unknown	1.57675e-56	0.715506	0.11	0.195	4.73024e-53	Cd9
unknown	6.32107e-56	0.304974	0.118	0.271	1.89632e-52	Csf2rb
unknown	1.67611e-55	0.379004	0.142	0.239	5.02833e-52	Afap1l1
unknown	3.72028e-55	0.708378	0.181	0.135	1.11608e-51	Tmem176a
unknown	9.61421e-55	0.315627	0.126	0.263	2.88426e-51	Podxl
unknown	1.2155e-54	0.335222	0.118	0.244	3.64649e-51	Akap12
unknown	1.30892e-54	0.359251	0.126	0.183	3.92677e-51	Fcer1g
unknown	8.11769e-54	0.420782	0.189	0.15	2.43531e-50	Cdkn1c
unknown	3.55478e-53	0.405102	0.126	0.264	1.06643e-49	Fnbp1l
unknown	8.32371e-52	0.506239	0.15	0.275	2.49711e-48	Tie1
unknown	1.00652e-48	0.358852	0.921	0.431	3.01956e-45	Apoc1
unknown	1.00798e-48	0.520932	0.173	0.281	3.02394e-45	Gm12002
unknown	6.64835e-48	0.506704	0.913	0.346	1.9945e-44	Dach1
unknown	7.27095e-47	0.474166	0.173	0.288	2.18129e-43	Aplnr
unknown	1.77087e-45	0.416718	0.173	0.313	5.31262e-42	Fscn1
unknown	2.14655e-45	0.355442	0.142	0.299	6.43965e-42	Mylk
unknown	3.21245e-45	0.844001	0.157	0.293	9.63736e-42	Ehd4
unknown	3.48625e-45	0.644574	0.197	0.114	1.04587e-41	Ecscr
unknown	3.73225e-45	0.282161	0.165	0.298	1.11968e-41	Tinagl1
unknown	7.98315e-45	0.403676	0.165	0.281	2.39494e-41	Hes1
unknown	8.78885e-45	0.332875	0.882	0.347	2.63665e-41	Nxn
unknown	1.08092e-44	0.3873	0.157	0.305	3.24275e-41	Cmpk2
unknown	1.22985e-44	0.4191	0.165	0.288	3.68956e-41	Cdc42ep3
unknown	4.4973e-44	0.388626	0.157	0.374	1.34919e-40	Pi16
unknown	8.44751e-44	0.392405	0.165	0.321	2.53425e-40	Tek
unknown	2.10707e-43	1.73718	0.945	0.976	6.32121e-40	Fabp4
unknown	3.40599e-42	0.380742	0.189	0.284	1.0218e-38	Bcam
unknown	9.99209e-41	0.271349	0.165	0.483	2.99763e-37	Tgm2
unknown	1.23422e-40	0.435232	0.165	0.242	3.70267e-37	Abcb1b
unknown	2.06575e-40	0.293149	0.921	0.388	6.19724e-37	Vav3
unknown	3.38504e-40	0.299399	0.173	0.443	1.01551e-36	Tmem123
unknown	5.57583e-40	0.306503	0.181	0.365	1.67275e-36	Rasgrp3
unknown	1.49668e-38	0.272114	0.173	0.518	4.49005e-35	Gbp7
unknown	6.03798e-38	0.280925	0.181	0.248	1.81139e-34	Map1b
unknown	8.36287e-38	0.698439	0.858	0.391	2.50886e-34	Sema6a
unknown	3.49516e-37	0.314385	0.197	0.334	1.04855e-33	Ushbp1
unknown	5.54298e-36	0.492301	0.205	0.297	1.66289e-32	Fgd5
unknown	7.31129e-36	0.292284	0.165	0.168	2.19339e-32	Ifit3b
unknown	1.54755e-35	0.502548	0.197	0.244	4.64264e-32	Hmgb2
unknown	4.15679e-35	0.273881	0.945	0.417	1.24704e-31	Galnt18
unknown	4.98313e-35	0.263972	0.205	0.466	1.49494e-31	Ugdh
unknown	1.06043e-34	0.264662	0.969	0.48	3.18129e-31	Ccser1
unknown	6.13386e-34	0.397376	0.969	0.502	1.84016e-30	Myo1d
unknown	1.50694e-33	0.395494	0.197	0.267	4.52082e-30	Lum
unknown	1.32436e-32	0.398059	0.197	0.42	3.97309e-29	Serpinh1
unknown	4.24721e-31	0.525529	0.22	0.288	1.27416e-27	Anxa3
unknown	7.27937e-31	0.756049	0.22	0.312	2.18381e-27	Rgs5
unknown	7.76201e-31	0.521357	0.228	0.256	2.3286e-27	Jam2
unknown	1.34929e-30	0.353877	0.228	0.357	4.04786e-27	Timp4
unknown	2.07013e-30	0.494839	0.22	0.371	6.21038e-27	Myo10
unknown	2.5992e-30	0.598283	0.22	0.351	7.7976e-27	Eng
unknown	2.85384e-30	0.43062	0.22	0.387	8.56153e-27	Ier3
unknown	5.85306e-30	0.666734	0.953	0.514	1.75592e-26	Lyn
unknown	1.1483e-29	0.499752	0.228	0.341	3.44491e-26	Rasip1
unknown	1.24629e-28	0.586788	0.244	0.485	3.73886e-25	Tcim
unknown	3.69854e-27	0.459963	0.858	0.427	1.10956e-23	Rnf220
unknown	2.02632e-26	0.709449	0.244	0.326	6.07897e-23	Id1
unknown	2.22164e-26	0.436318	0.866	0.374	6.66491e-23	Ldb2
unknown	5.7318e-26	0.375487	0.291	0.465	1.71954e-22	Ccdc85a
unknown	1.57299e-25	0.546339	0.252	0.386	4.71897e-22	Erg
unknown	3.22247e-25	0.615048	0.244	0.161	9.66741e-22	Cdkn1a
unknown	3.49575e-25	0.272958	0.126	0.317	1.04872e-21	Ifi204
unknown	6.96649e-25	0.725612	0.244	0.365	2.08995e-21	H2afz
unknown	7.02977e-25	0.541403	0.244	0.328	2.10893e-21	Sgk1
unknown	1.30465e-24	0.435359	0.205	0.262	3.91394e-21	Ifi203
unknown	3.33674e-24	1.23835	0.283	0.261	1.00102e-20	Clu
unknown	1.42561e-23	0.261973	0.276	0.385	4.27683e-20	Slc43a3
unknown	2.76162e-23	0.421416	0.268	0.359	8.28485e-20	Ucp2
unknown	7.86819e-23	0.439768	0.26	0.381	2.36046e-19	Pkp4
unknown	1.15192e-22	0.380868	0.276	0.332	3.45576e-19	Rapgef5
unknown	1.64599e-22	0.593729	0.268	0.417	4.93796e-19	S1pr1
unknown	2.25611e-22	0.376468	0.291	0.201	6.76833e-19	C1qtnf9
unknown	2.4659e-22	0.558645	0.252	0.566	7.39769e-19	C3
unknown	2.86522e-22	0.284434	0.291	0.42	8.59565e-19	Efnb2
unknown	4.0768e-22	0.880987	0.26	0.243	1.22304e-18	Tmem176b
unknown	1.08092e-21	0.466356	0.268	0.31	3.24275e-18	Cd93
unknown	1.29806e-21	0.861955	0.268	0.311	3.89419e-18	Esam
unknown	1.9328e-21	0.623731	0.244	0.273	5.79839e-18	Clec3b
unknown	5.74818e-21	0.740002	0.276	0.436	1.72445e-17	Tspan7
unknown	1.53622e-20	0.351819	0.283	0.34	4.60867e-17	Mmrn2
unknown	3.28383e-20	0.599056	0.299	0.533	9.85149e-17	Mef2c
unknown	3.64299e-20	0.702091	0.283	0.332	1.0929e-16	Abcg2
unknown	1.99335e-19	0.676644	0.291	0.329	5.98006e-16	Kank3
unknown	2.18379e-19	1.26044	0.354	0.139	6.55136e-16	Cxcl13
unknown	5.09066e-19	0.587362	0.291	0.46	1.5272e-15	Cxcl9
unknown	5.4825e-19	0.34701	0.732	0.264	1.64475e-15	Tm6sf1
unknown	3.05812e-18	0.853408	0.291	0.358	9.17435e-15	Car4
unknown	5.86607e-18	0.770367	0.283	0.384	1.75982e-14	Id3
unknown	1.69853e-17	1.5695	0.709	0.368	5.09559e-14	Gpihbp1
unknown	1.791e-17	0.798914	0.748	0.387	5.37301e-14	Plpp1
unknown	3.67138e-17	0.40578	0.331	0.464	1.10141e-13	Lrg1
unknown	1.62258e-16	0.682545	0.299	0.302	4.86773e-13	Ablim3
unknown	1.54186e-15	0.59405	0.299	0.451	4.62559e-12	Cav2
unknown	2.82537e-15	0.337623	0.331	0.447	8.47611e-12	Prkch
unknown	5.16051e-15	0.714912	0.315	0.385	1.54815e-11	Klf4
unknown	6.06998e-15	0.553182	0.315	0.41	1.82099e-11	AW112010
unknown	6.64749e-15	0.608444	0.299	0.377	1.99425e-11	Slfn5
unknown	1.61435e-14	0.654061	0.315	0.306	4.84304e-11	Uaca
unknown	2.06267e-14	1.12314	0.992	0.999	6.188e-11	Gm42418
unknown	5.50038e-14	0.667887	0.346	0.558	1.65011e-10	Itga1
unknown	5.50278e-14	0.601213	0.339	0.5	1.65083e-10	Aqp7
unknown	2.22426e-13	0.373017	0.961	0.514	6.67278e-10	Rasgrf2
unknown	3.405e-13	0.282451	0.638	0.127	1.0215e-09	Gata2
unknown	3.84352e-13	0.695465	0.331	0.45	1.15305e-09	Cyyr1
unknown	3.94634e-13	0.47692	0.433	0.61	1.1839e-09	Itga6
unknown	4.24778e-13	0.889391	0.331	0.42	1.27433e-09	Emcn
unknown	4.92134e-13	0.479113	1	0.812	1.4764e-09	Dgat2
unknown	5.91438e-13	0.40701	0.331	0.322	1.77431e-09	Tpm1
unknown	6.35638e-13	1.09123	0.331	0.269	1.90691e-09	Tcf15
unknown	6.92521e-13	0.456653	0.417	0.703	2.07756e-09	Palmd
unknown	7.65648e-13	0.80816	0.339	0.261	2.29694e-09	2022-09-04
unknown	1.59754e-12	0.260755	0.74	0.332	4.79261e-09	Adgre5
unknown	4.1555e-12	0.665282	0.339	0.288	1.24665e-08	Ndrg1
unknown	5.36187e-12	0.284826	1	0.85	1.60856e-08	Plin1
unknown	6.17812e-12	0.764114	0.339	0.391	1.85344e-08	Btnl9
unknown	7.72349e-12	0.411899	0.339	0.737	2.31705e-08	Ldha
unknown	1.35807e-11	0.632985	0.354	0.427	4.0742e-08	Kitl
unknown	2.55622e-11	1.13485	0.685	0.405	7.66867e-08	Cst3
unknown	3.29837e-11	0.712521	0.299	0.401	9.89511e-08	Col1a2
unknown	1.14372e-10	0.856745	0.874	0.983	3.43117e-07	Cd36
unknown	1.40829e-09	1.0635	0.701	0.397	4.22486e-06	Fli1
unknown	2.42439e-09	1.00173	0.685	0.424	7.27317e-06	Etl4
unknown	3.19895e-09	0.849228	0.701	0.464	9.59686e-06	Sparc
unknown	3.50144e-09	1.6908	0.677	0.395	1.05043e-05	Igfbp7
unknown	4.01811e-09	0.589154	0.354	0.281	1.20543e-05	S100a6
unknown	4.51338e-09	0.271936	0.37	0.216	1.35401e-05	Isg15
unknown	1.05316e-08	1.03253	0.638	0.367	3.15947e-05	Gng11
unknown	1.07095e-08	0.31526	0.906	0.528	3.21284e-05	Arhgap31
unknown	3.19899e-08	0.910846	0.677	0.467	9.59696e-05	Cdh13
unknown	3.47273e-08	1.13186	0.669	0.638	0.000104182	Apoe
unknown	4.41508e-08	0.505568	0.677	0.39	0.000132452	Mcc
unknown	5.53643e-08	1.07472	0.37	0.271	0.000166093	Aqp1
unknown	5.54044e-08	0.922424	0.37	0.523	0.000166213	Srgn
unknown	7.25219e-08	0.453395	0.646	0.352	0.000217566	Zfp366
unknown	1.04982e-07	0.975049	0.74	0.917	0.000314946	Mgll
unknown	1.75226e-07	0.92743	0.386	0.434	0.000525678	Gimap6
unknown	1.84449e-07	0.406622	0.402	0.696	0.000553348	Txnip
unknown	2.78565e-07	0.667428	0.921	0.545	0.000835694	Crim1
unknown	3.31107e-07	0.537592	0.457	0.959	0.000993322	Cfd
unknown	6.70337e-07	1.49775	0.646	0.311	0.00201101	Mfge8
unknown	1.29626e-06	0.273226	0.992	0.753	0.00388878	Abi1
unknown	1.50225e-06	0.398613	0.402	0.431	0.00450674	Col1a1
unknown	1.5774e-06	0.336758	0.402	0.241	0.00473219	Serpinb9
unknown	2.74259e-06	1.04112	0.402	0.199	0.00822777	Ctla2a
unknown	3.12864e-06	0.562789	0.433	0.421	0.00938593	Cbx3
unknown	5.83615e-06	0.677952	0.654	0.48	0.0175085	Chchd10
unknown	5.88454e-06	0.460539	0.63	0.405	0.0176536	Pdgfb
unknown	6.51516e-06	0.481104	0.394	0.329	0.0195455	Rbp7
unknown	7.44493e-06	0.678446	0.433	0.461	0.0223348	Itpkb
unknown	8.74981e-06	0.733852	0.394	0.344	0.0262494	Ptprb
unknown	1.1735e-05	0.309477	0.827	0.55	0.035205	Cd74
unknown	1.58068e-05	0.336505	0.409	0.228	0.0474203	Dapk2
unknown	1.958e-05	0.486633	0.732	0.449	0.05874	Fbxl7
unknown	2.46686e-05	0.344315	0.402	0.307	0.0740058	Timp3
unknown	3.01564e-05	0.998655	0.402	0.305	0.0904692	Cd200
unknown	4.95185e-05	0.565015	0.654	0.297	0.148555	Adarb1
unknown	5.44184e-05	1.18238	0.598	0.33	0.163255	Hspb1
unknown	7.56648e-05	0.66708	0.417	0.245	0.226994	Pf4
unknown	9.94111e-05	0.579958	0.417	0.489	0.298233	Ifi27l2a
unknown	0.000134115	0.607468	0.409	0.387	0.402345	Adgrf5
unknown	0.000168806	0.265672	0.425	0.264	0.506417	Dll4
unknown	0.000554874	0.692199	0.354	0.531	1	Plpp3
unknown	0.000762434	0.306959	0.441	0.332	1	Ifi44
unknown	0.00145399	0.878547	0.614	0.585	1	AY036118
unknown	0.00190393	0.785526	0.425	0.419	1	Kdr
unknown	0.00191467	1.17196	0.425	0.419	1	Pecam1
unknown	0.0023972	0.309171	0.48	0.443	1	Ppp1r16b
unknown	0.00361605	0.839187	0.795	0.737	1	Thrsp
unknown	0.0039059	0.972282	0.433	0.351	1	Cdh5
unknown	0.00692791	0.442913	0.74	0.633	1	Dysf
unknown	0.00872079	0.429554	0.48	0.359	1	Mecom
BA	1.61378e-39	1.71179	1	0.522	4.84134e-36	Esrrg
BA	2.46176e-36	1.88907	1	0.623	7.38528e-33	Gk
BA	8.81213e-35	1.63643	1	0.83	2.64364e-31	Acacb
BA	1.64712e-33	1.24273	0.75	0.217	4.94137e-30	Ucp1
BA	9.35818e-32	1.6125	1	0.668	2.80745e-28	Elovl6
BA	1.01896e-31	2.13472	0.964	0.671	3.05688e-28	Slc4a4
BA	5.58052e-29	1.09665	0.964	0.652	1.67416e-25	Gpd1
BA	1.72581e-28	1.41535	0.964	0.578	5.17742e-25	Ntrk3
BA	3.34183e-28	1.2186	0.946	0.739	1.00255e-24	Gpd2
BA	8.36287e-28	1.50053	0.946	0.634	2.50886e-24	Pdk4
BA	2.08473e-27	1.07774	0.911	0.603	6.25419e-24	Grk3
BA	5.9552e-26	1.72368	0.929	0.688	1.78656e-22	Ppargc1a
BA	1.35405e-24	1.14217	1	0.951	4.06215e-21	Prkar2b
BA	5.35073e-24	1.13428	1	0.983	1.60522e-20	Immp2l
BA	1.81881e-22	0.760351	0.929	0.626	5.45642e-19	Adra1a
BA	1.21466e-20	0.57781	0.696	0.266	3.64398e-17	Rnf152
BA	1.02613e-19	0.568191	0.982	0.843	3.07838e-16	Slc36a2
BA	1.3565e-19	0.749815	0.946	0.78	4.0695e-16	Arhgap26
BA	5.23749e-18	0.684958	0.982	0.765	1.57125e-14	Ddhd2
BA	5.49819e-17	0.704556	1	0.646	1.64946e-13	Ebf2
BA	9.63206e-17	0.754568	1	0.937	2.88962e-13	Nrg4
BA	9.64099e-17	0.727208	1	0.928	2.8923e-13	Rgs7
BA	2.24607e-16	1.0892	0.946	0.887	6.7382e-13	Adam12
BA	2.60523e-16	0.456807	0.75	0.372	7.81568e-13	Prex2
BA	4.292e-16	0.555151	0.786	0.556	1.2876e-12	Slc25a20
BA	1.4862e-15	0.80614	0.946	0.789	4.4586e-12	Tkt
BA	1.00459e-14	0.497709	0.643	0.349	3.01376e-11	Col27a1
BA	1.0242e-14	0.65017	0.732	0.514	3.0726e-11	Nav2
BA	1.41151e-14	0.519698	0.839	0.676	4.23453e-11	Megf9
BA	2.22856e-14	0.809813	1	0.996	6.68569e-11	Acaca
BA	3.07587e-14	0.647414	0.982	0.916	9.22761e-11	Slc24a3
BA	1.11878e-13	0.268353	0.607	0.314	3.35634e-10	Rarb
BA	1.61314e-13	0.682607	0.911	0.719	4.83943e-10	Tbc1d4
BA	2.43844e-13	0.729625	0.893	0.746	7.31531e-10	Plin2
BA	6.03585e-13	0.444199	0.696	0.386	1.81075e-09	Pdgfd
BA	1.93921e-12	0.584326	0.964	0.858	5.81763e-09	Ctcflos
BA	2.06945e-11	0.561009	1	0.963	6.20834e-08	Pde4d
BA	3.13499e-11	0.600335	1	0.981	9.40497e-08	Cd36
BA	5.92918e-11	0.468404	0.982	0.874	1.77875e-07	Vegfa
BA	1.41197e-10	0.457293	0.911	0.844	4.23591e-07	Fasn
BA	1.53108e-10	0.441845	0.911	0.814	4.59323e-07	Acss2
BA	2.32491e-10	0.513689	1	0.939	6.97472e-07	Lpl
BA	2.38078e-10	0.913071	0.964	0.893	7.14234e-07	Fam13a
BA	2.97664e-10	0.399707	0.607	0.412	8.92991e-07	Kcnk3
BA	6.72431e-10	0.317995	0.821	0.683	2.01729e-06	Epb41
BA	9.25465e-10	0.251092	0.5	0.272	2.7764e-06	Me3
BA	2.07528e-09	0.412747	0.768	0.67	6.22583e-06	Gm20532
BA	1.49442e-08	0.306265	0.929	0.852	4.48325e-05	Plin1
BA	1.91606e-08	0.458169	0.893	0.754	5.74818e-05	Acly
BA	3.13166e-08	0.418067	0.679	0.56	9.39497e-05	Lncbate1
BA	3.66702e-08	0.338426	0.946	0.84	0.000110011	Lpin1
BA	6.6138e-08	0.325156	0.786	0.697	0.000198414	Nr6a1
BA	9.52262e-08	0.443085	1	0.926	0.000285678	Hacd2
BA	2.60373e-07	0.268892	0.768	0.652	0.000781118	Chst11
BA	3.56974e-07	0.582563	0.679	0.584	0.00107092	Ugp2
BA	6.75852e-07	0.297522	0.732	0.706	0.00202756	Pde8a
BA	1.75956e-06	0.349943	0.929	0.838	0.00527867	Ank2
BA	2.99152e-06	0.349688	0.911	0.818	0.00897457	Nrp1
BA	5.69851e-06	0.33892	0.446	0.352	0.0170955	Nrp2
BA	6.03683e-06	0.313495	0.839	0.755	0.0181105	Cnnm2
BA	1.14239e-05	0.315341	0.5	0.425	0.0342718	Adtrp
BA	2.21748e-05	0.295169	0.964	0.974	0.0665244	Ptprd
BA	4.28481e-05	0.262401	0.643	0.48	0.128544	Eda
BA	4.98903e-05	0.31452	0.661	0.599	0.149671	Pim1
BA	5.85045e-05	0.394725	0.804	0.778	0.175513	Mtss1
BA	6.36877e-05	0.262961	0.929	0.913	0.191063	Atp1a2
BA	9.75807e-05	0.313666	0.946	0.89	0.292742	Hk2
BA	0.00103957	0.315499	0.411	0.338	1	Dio2
BA	0.00162579	0.315881	0.5	0.504	1	Gja1

## Sheet: Table S7
Supplemental Table 7. List of marker genes in endothelial cell subclusters
	p_val	avg_log2FC	pct.1	pct.2	p_val_adj	cluster	gene
Cdh13	9.18948e-149	0.869063	0.987	0.953	2.75684e-145	capillary cells	Cdh13
Fabp4	4.44998e-119	0.716724	0.991	0.95	1.33499e-115	capillary cells	Fabp4
Etl4	6.88299e-83	0.540803	0.988	0.982	2.0649e-79	capillary cells	Etl4
Cd36	1.61461e-80	0.648426	0.987	0.965	4.84384e-77	capillary cells	Cd36
Sorbs1	7.34481e-68	0.510465	0.967	0.954	2.20344e-64	capillary cells	Sorbs1
Ablim3	2.12157e-57	0.474234	0.856	0.81	6.36472e-54	capillary cells	Ablim3
Ccdc85a	2.52025e-57	0.663242	0.796	0.652	7.56075e-54	capillary cells	Ccdc85a
Bmp6	1.98858e-53	0.711334	0.757	0.735	5.96575e-50	capillary cells	Bmp6
Itga6	6.38204e-53	0.53378	0.868	0.786	1.91461e-49	capillary cells	Itga6
Gpihbp1	2.14105e-52	0.382861	0.772	0.595	6.42316e-49	capillary cells	Gpihbp1
Mgll	9.97524e-49	0.444165	0.936	0.898	2.99257e-45	capillary cells	Mgll
Fli1	6.3068e-43	0.435602	0.93	0.911	1.89204e-39	capillary cells	Fli1
Adamts9	1.58078e-40	0.42038	0.95	0.897	4.74235e-37	capillary cells	Adamts9
Slit3	1.33936e-39	0.497457	0.894	0.865	4.01809e-36	capillary cells	Slit3
Cdh5	6.84071e-38	0.362942	0.849	0.775	2.05221e-34	capillary cells	Cdh5
Dgkh	5.30952e-37	0.416988	0.833	0.775	1.59286e-33	capillary cells	Dgkh
Cldn5	7.63738e-35	0.421806	0.704	0.628	2.29121e-31	capillary cells	Cldn5
Adgrf5	1.08536e-34	0.355346	0.897	0.869	3.25609e-31	capillary cells	Adgrf5
Sema6a	1.94282e-33	0.417218	0.886	0.863	5.82846e-30	capillary cells	Sema6a
Nrp1	9.10174e-31	0.353957	0.911	0.884	2.73052e-27	capillary cells	Nrp1
Pparg	1.71893e-29	0.445597	0.916	0.919	5.1568e-26	capillary cells	Pparg
Airn	4.19912e-29	0.385594	0.768	0.709	1.25974e-25	capillary cells	Airn
Magi1	3.70693e-28	0.301646	0.972	0.972	1.11208e-24	capillary cells	Magi1
Pkp4	1.51902e-27	0.354738	0.927	0.902	4.55706e-24	capillary cells	Pkp4
Fabp5	2.12931e-27	0.31077	0.612	0.482	6.38793e-24	capillary cells	Fabp5
Lnx1	1.70227e-26	0.385659	0.764	0.767	5.1068e-23	capillary cells	Lnx1
Col4a1	3.27809e-26	0.324659	0.878	0.834	9.83427e-23	capillary cells	Col4a1
Car4	3.44588e-26	0.293618	0.631	0.583	1.03376e-22	capillary cells	Car4
Shank3	1.0332e-24	0.292185	0.917	0.894	3.0996e-21	capillary cells	Shank3
Cfd	2.703e-24	0.511848	0.925	0.906	8.10899e-21	capillary cells	Cfd
Gm12002	2.86541e-24	0.374481	0.618	0.499	8.59623e-21	capillary cells	Gm12002
Col4a2	2.36884e-22	0.300401	0.833	0.795	7.10653e-19	capillary cells	Col4a2
Slfn5	6.27089e-22	0.318128	0.823	0.775	1.88127e-18	capillary cells	Slfn5
Galnt18	1.66693e-21	0.326689	0.877	0.857	5.00079e-18	capillary cells	Galnt18
Vav3	2.59855e-19	0.29624	0.849	0.823	7.79565e-16	capillary cells	Vav3
Zfpm2	3.26961e-19	0.394633	0.724	0.686	9.80882e-16	capillary cells	Zfpm2
Magi3	1.29062e-16	0.351614	0.77	0.75	3.87186e-13	capillary cells	Magi3
Epb41l4a	1.56744e-16	0.254946	0.696	0.66	4.70231e-13	capillary cells	Epb41l4a
Cav1	1.56994e-16	0.279071	0.795	0.749	4.70982e-13	capillary cells	Cav1
Rnf220	1.78421e-16	0.348804	0.801	0.766	5.35262e-13	capillary cells	Rnf220
Cyyr1	6.04321e-16	0.278891	0.941	0.924	1.81296e-12	capillary cells	Cyyr1
Myo1d	8.26049e-16	0.278424	0.739	0.715	2.47815e-12	capillary cells	Myo1d
Palmd	6.3976e-14	0.263429	0.716	0.67	1.91928e-10	capillary cells	Palmd
Aqp1	2.0186e-13	0.509943	0.462	0.384	6.0558e-10	capillary cells	Aqp1
Lmo7	1.36188e-11	0.26376	0.688	0.654	4.08565e-08	capillary cells	Lmo7
Fry	1.7161e-11	0.251659	0.779	0.767	5.1483e-08	capillary cells	Fry
Car3	1.69816e-10	0.416275	0.66	0.684	5.09447e-07	capillary cells	Car3
Cxcl9	4.20857e-10	0.311796	0.483	0.483	1.26257e-06	capillary cells	Cxcl9
Prickle2	1.082e-09	0.311967	0.664	0.667	3.246e-06	capillary cells	Prickle2
Kcnc2	7.83625e-09	0.341964	0.635	0.642	2.35087e-05	capillary cells	Kcnc2
Yes1	2.1779e-08	0.266179	0.807	0.797	6.53369e-05	capillary cells	Yes1
Xdh	3.72029e-08	0.25167	0.597	0.578	0.000111609	capillary cells	Xdh
Vcl	3.67671e-06	0.250647	0.765	0.823	0.0110301	capillary cells	Vcl
Hbb-bs	0.000102655	0.590709	0.567	0.578	0.307965	capillary cells	Hbb-bs
Hba-a2	0.00529299	0.308575	0.535	0.597	1	capillary cells	Hba-a2
Prkd1	0.00937971	0.266827	0.697	0.753	1	capillary cells	Prkd1
Cd74	5.30275e-119	1.78945	0.985	0.555	1.59083e-115	Bank1+	Cd74
Bank1	4.7732e-114	2.06222	0.95	0.601	1.43196e-110	Bank1+	Bank1
Arhgap15	1.55876e-106	1.69461	0.946	0.522	4.67629e-103	Bank1+	Arhgap15
Aff3	1.08182e-96	1.49638	0.896	0.481	3.24547e-93	Bank1+	Aff3
Stk17b	1.20745e-78	1.03708	0.847	0.413	3.62234e-75	Bank1+	Stk17b
Bach2	9.51593e-78	1.25767	0.921	0.553	2.85478e-74	Bank1+	Bach2
Dock2	1.04669e-73	1.04036	0.837	0.505	3.14008e-70	Bank1+	Dock2
Ptprc	3.2463e-70	0.943111	0.827	0.508	9.73889e-67	Bank1+	Ptprc
Satb1	6.18785e-70	1.16265	0.817	0.491	1.85636e-66	Bank1+	Satb1
Dennd4a	2.4537e-66	1.16997	0.876	0.566	7.36111e-63	Bank1+	Dennd4a
Inpp5d	5.01724e-66	0.833829	0.856	0.509	1.50517e-62	Bank1+	Inpp5d
Syk	3.21189e-65	0.919692	0.782	0.462	9.63568e-62	Bank1+	Syk
Ripor2	4.00026e-65	1.01722	0.777	0.453	1.20008e-61	Bank1+	Ripor2
H2-Eb1	9.50665e-64	0.806045	0.767	0.404	2.85199e-60	Bank1+	H2-Eb1
Ralgps2	2.29769e-61	1.08478	0.782	0.527	6.89307e-58	Bank1+	Ralgps2
H2-Aa	2.60262e-61	0.960588	0.762	0.436	7.80785e-58	Bank1+	H2-Aa
Dock10	2.30576e-58	0.892543	0.772	0.483	6.91729e-55	Bank1+	Dock10
Pax5	7.35444e-55	0.706515	0.757	0.516	2.20633e-51	Bank1+	Pax5
Prkcb	9.45711e-55	0.903636	0.748	0.468	2.83713e-51	Bank1+	Prkcb
Fam107b	7.63418e-48	0.743801	0.718	0.455	2.29025e-44	Bank1+	Fam107b
Rel	6.91959e-45	0.734747	0.772	0.517	2.07588e-41	Bank1+	Rel
Wdfy4	3.71936e-44	0.657131	0.649	0.358	1.11581e-40	Bank1+	Wdfy4
Lyn	5.25136e-43	0.806798	0.926	0.701	1.57541e-39	Bank1+	Lyn
Runx1	1.5542e-41	0.600488	0.693	0.467	4.66259e-38	Bank1+	Runx1
Cytip	4.01738e-41	0.689079	0.624	0.366	1.20521e-37	Bank1+	Cytip
H2-Ab1	2.28244e-39	0.658207	0.668	0.42	6.84731e-36	Bank1+	H2-Ab1
Ptprj	2.19464e-36	0.633297	0.614	0.357	6.58391e-33	Bank1+	Ptprj
Pag1	5.41575e-36	0.641894	0.678	0.507	1.62472e-32	Bank1+	Pag1
Pik3ap1	1.16873e-35	0.70133	0.683	0.548	3.5062e-32	Bank1+	Pik3ap1
Ikzf3	5.32166e-35	0.592359	0.649	0.418	1.5965e-31	Bank1+	Ikzf3
Cd86	1.74315e-34	0.724078	0.668	0.531	5.22946e-31	Bank1+	Cd86
Plaur	1.8333e-34	0.401724	0.569	0.256	5.49991e-31	Bank1+	Plaur
Ighm	5.16701e-34	0.553961	0.599	0.365	1.5501e-30	Bank1+	Ighm
Fchsd2	1.6137e-30	0.647209	0.723	0.487	4.84111e-27	Bank1+	Fchsd2
Ppp1r16b	2.53673e-30	0.58913	0.723	0.482	7.61018e-27	Bank1+	Ppp1r16b
Gm26740	1.02999e-29	0.705406	0.668	0.568	3.08998e-26	Bank1+	Gm26740
Man1a	4.82399e-29	0.63178	0.832	0.658	1.4472e-25	Bank1+	Man1a
Ero1lb	8.9954e-29	0.382721	0.53	0.304	2.69862e-25	Bank1+	Ero1lb
Slc9a7	2.04359e-28	0.537928	0.589	0.387	6.13078e-25	Bank1+	Slc9a7
Immp2l	1.43399e-27	0.584824	0.728	0.486	4.30197e-24	Bank1+	Immp2l
Retreg1	4.2928e-26	0.479046	0.579	0.416	1.28784e-22	Bank1+	Retreg1
Inpp4b	5.36104e-26	0.714412	0.614	0.488	1.60831e-22	Bank1+	Inpp4b
Apbb1ip	6.43143e-26	0.361971	0.48	0.249	1.92943e-22	Bank1+	Apbb1ip
Cd79a	7.28855e-26	0.437048	0.559	0.406	2.18657e-22	Bank1+	Cd79a
Blnk	3.28638e-25	0.606935	0.634	0.545	9.85913e-22	Bank1+	Blnk
Sorl1	2.17853e-24	0.466404	0.594	0.474	6.53559e-21	Bank1+	Sorl1
Ighd	8.81962e-23	0.44866	0.559	0.437	2.64589e-19	Bank1+	Ighd
Ikzf1	1.1774e-22	0.564434	0.579	0.473	3.53221e-19	Bank1+	Ikzf1
Malt1	1.19979e-22	0.594245	0.718	0.577	3.59937e-19	Bank1+	Malt1
Rasgef1b	4.40873e-22	0.375686	0.54	0.397	1.32262e-18	Bank1+	Rasgef1b
Cmah	4.91347e-22	0.353221	0.47	0.252	1.47404e-18	Bank1+	Cmah
Igkc	1.5978e-21	0.632536	0.446	0.248	4.7934e-18	Bank1+	Igkc
Bcl11a	3.6463e-20	0.530062	0.579	0.478	1.09389e-16	Bank1+	Bcl11a
Btla	9.51663e-20	0.459135	0.55	0.435	2.85499e-16	Bank1+	Btla
Kcnq5	9.68597e-20	0.846656	0.599	0.512	2.90579e-16	Bank1+	Kcnq5
Cd83	1.61231e-19	0.417807	0.505	0.374	4.83694e-16	Bank1+	Cd83
Pgap1	8.1759e-19	0.361898	0.515	0.396	2.45277e-15	Bank1+	Pgap1
Nfkb1	2.88435e-18	0.417752	0.738	0.56	8.65305e-15	Bank1+	Nfkb1
Itga4	3.80374e-17	0.519628	0.55	0.479	1.14112e-13	Bank1+	Itga4
Pde3b	1.17911e-16	0.527765	0.594	0.487	3.53734e-13	Bank1+	Pde3b
Arhgap24	2.8189e-16	0.488263	0.554	0.425	8.45669e-13	Bank1+	Arhgap24
Cd55	3.8228e-16	0.282187	0.475	0.368	1.14684e-12	Bank1+	Cd55
Tec	5.21543e-16	0.262242	0.431	0.296	1.56463e-12	Bank1+	Tec
Tmem163	7.52559e-16	0.537365	0.55	0.464	2.25768e-12	Bank1+	Tmem163
Bcar3	9.60313e-16	0.345773	0.718	0.598	2.88094e-12	Bank1+	Bcar3
Plek	1.22256e-15	0.293097	0.465	0.383	3.66769e-12	Bank1+	Plek
Foxo1	2.69792e-15	0.383359	0.782	0.649	8.09376e-12	Bank1+	Foxo1
Vps37b	6.30009e-15	0.381168	0.495	0.361	1.89003e-11	Bank1+	Vps37b
Bmp2k	7.24963e-15	0.358731	0.54	0.444	2.17489e-11	Bank1+	Bmp2k
Myo1e	1.12902e-14	0.369063	0.827	0.694	3.38705e-11	Bank1+	Myo1e
Mef2c	1.32314e-14	0.424512	0.911	0.817	3.96941e-11	Bank1+	Mef2c
2001-03-01	1.5067e-14	0.439355	0.505	0.432	4.52011e-11	Bank1+	2001-03-01
Stap1	4.99533e-14	0.362654	0.48	0.381	1.4986e-10	Bank1+	Stap1
Gm8369	9.69266e-14	0.293995	0.475	0.386	2.9078e-10	Bank1+	Gm8369
Arhgap26	2.99825e-13	0.306344	0.802	0.684	8.99474e-10	Bank1+	Arhgap26
Gm42418	2.67848e-11	0.63392	1	0.993	8.03545e-08	Bank1+	Gm42418
Dock8	9.48159e-10	0.282989	0.545	0.505	2.84448e-06	Bank1+	Dock8
Coro1a	2.05149e-09	0.252435	0.361	0.333	6.15447e-06	Bank1+	Coro1a
Ly86	2.20447e-09	0.347725	0.47	0.455	6.61342e-06	Bank1+	Ly86
Hdac9	2.38983e-08	0.348638	0.421	0.371	7.16948e-05	Bank1+	Hdac9
Pou2f2	3.89902e-07	0.289806	0.441	0.456	0.00116971	Bank1+	Pou2f2
Stat4	2.20175e-06	0.361629	0.475	0.516	0.00660524	Bank1+	Stat4
P2ry10	2.30241e-06	0.299311	0.46	0.488	0.00690723	Bank1+	P2ry10
Cd52	2.83317e-06	0.252994	0.337	0.316	0.0084995	Bank1+	Cd52
Card11	4.49693e-06	0.263557	0.421	0.384	0.0134908	Bank1+	Card11
Rhoh	2.01971e-05	0.264571	0.366	0.34	0.0605914	Bank1+	Rhoh
Ptpn22	7.1287e-05	0.27911	0.431	0.474	0.213861	Bank1+	Ptpn22
Cr2	0.000571615	0.320533	0.436	0.465	1	Bank1+	Cr2
Fcmr	0.00545866	0.281783	0.376	0.446	1	Bank1+	Fcmr
Col8a1	7.44934e-136	1.43416	0.836	0.187	2.2348e-132	arteriole cell	Col8a1
St6galnac3	5.03712e-118	1.49087	0.938	0.514	1.51114e-114	arteriole cell	St6galnac3
Mast4	3.37014e-111	1.27651	0.985	0.762	1.01104e-107	arteriole cell	Mast4
Klf12	1.5894e-107	1.00589	0.801	0.257	4.7682e-104	arteriole cell	Klf12
Mecom	9.73183e-100	1.26233	0.994	0.875	2.91955e-96	arteriole cell	Mecom
Vegfc	1.20621e-93	1.32824	0.76	0.273	3.61862e-90	arteriole cell	Vegfc
Apba1	6.4642e-90	0.598811	0.718	0.23	1.93926e-86	arteriole cell	Apba1
Pdgfd	2.47061e-86	1.2449	0.95	0.757	7.41182e-83	arteriole cell	Pdgfd
Nebl	1.22361e-83	1.34641	0.724	0.29	3.67082e-80	arteriole cell	Nebl
Ldb2	2.93738e-62	0.810154	0.985	0.9	8.81214e-59	arteriole cell	Ldb2
Efnb2	5.90338e-61	0.704158	0.862	0.543	1.77101e-57	arteriole cell	Efnb2
Ptprg	1.65449e-59	0.658578	0.994	0.931	4.96348e-56	arteriole cell	Ptprg
Sorbs2	4.43514e-59	0.817949	0.777	0.492	1.33054e-55	arteriole cell	Sorbs2
Chn2	2.03137e-56	0.65395	0.839	0.556	6.09412e-53	arteriole cell	Chn2
Sema3g	2.08283e-56	0.656391	0.727	0.314	6.24849e-53	arteriole cell	Sema3g
Fbn1	3.59097e-55	0.528148	0.71	0.268	1.07729e-51	arteriole cell	Fbn1
St8sia6	8.6568e-55	0.550845	0.613	0.137	2.59704e-51	arteriole cell	St8sia6
Heg1	2.13429e-52	0.693546	0.927	0.697	6.40287e-49	arteriole cell	Heg1
Sox6	1.28059e-44	0.453931	0.695	0.425	3.84176e-41	arteriole cell	Sox6
Glul	5.92029e-40	0.430459	0.727	0.382	1.77609e-36	arteriole cell	Glul
Kitl	1.2499e-39	0.720734	0.95	0.835	3.74971e-36	arteriole cell	Kitl
Trpm3	2.2009e-38	0.53602	0.856	0.609	6.60271e-35	arteriole cell	Trpm3
Bicd1	6.23803e-38	0.467554	0.598	0.231	1.87141e-34	arteriole cell	Bicd1
Rgs5	3.76606e-37	0.320448	0.786	0.566	1.12982e-33	arteriole cell	Rgs5
Mannr	4.37335e-37	0.354605	0.566	0.131	1.31201e-33	arteriole cell	Mannr
Lrrc3b	3.11618e-36	0.578983	0.639	0.33	9.34854e-33	arteriole cell	Lrrc3b
Gcnt2	9.79914e-35	0.542306	0.674	0.381	2.93974e-31	arteriole cell	Gcnt2
Atp8b1	1.06386e-34	0.298474	0.686	0.419	3.19157e-31	arteriole cell	Atp8b1
Stmn2	9.99498e-34	0.27768	0.525	0.17	2.99849e-30	arteriole cell	Stmn2
Lima1	5.01523e-33	0.435703	0.745	0.484	1.50457e-29	arteriole cell	Lima1
Plat	1.60143e-31	0.332313	0.578	0.268	4.8043e-28	arteriole cell	Plat
Myo10	8.59018e-28	0.481903	0.933	0.804	2.57705e-24	arteriole cell	Myo10
Fchsd21	1.24188e-27	0.395439	0.718	0.483	3.72565e-24	arteriole cell	Fchsd2
Sncaip	2.26546e-27	0.386995	0.733	0.482	6.79639e-24	arteriole cell	Sncaip
Plcb1	5.30464e-27	0.58293	0.977	0.882	1.59139e-23	arteriole cell	Plcb1
Tm4sf1	1.40954e-26	0.362862	0.833	0.629	4.22861e-23	arteriole cell	Tm4sf1
Edn1	4.2934e-26	0.274428	0.56	0.337	1.28802e-22	arteriole cell	Edn1
Rasgrf2	4.65323e-25	0.450046	0.871	0.685	1.39597e-21	arteriole cell	Rasgrf2
2011-09-01	5.46881e-25	0.347538	0.716	0.484	1.64064e-21	arteriole cell	2011-09-01
Fbxl7	9.48359e-25	0.605804	0.977	0.907	2.84508e-21	arteriole cell	Fbxl7
Nxn	2.25941e-22	0.469415	0.786	0.594	6.77824e-19	arteriole cell	Nxn
Plcl1	4.64189e-22	0.564092	0.666	0.465	1.39257e-18	arteriole cell	Plcl1
Entpd1	6.60601e-22	0.370637	0.587	0.326	1.9818e-18	arteriole cell	Entpd1
Adarb1	5.30919e-21	0.328329	0.824	0.631	1.59276e-17	arteriole cell	Adarb1
Epha4	1.55512e-20	0.373547	0.663	0.487	4.66535e-17	arteriole cell	Epha4
Aig1	7.81148e-20	0.29702	0.601	0.331	2.34344e-16	arteriole cell	Aig1
Sh3rf1	2.67125e-19	0.336725	0.88	0.722	8.01375e-16	arteriole cell	Sh3rf1
S1pr1	1.51963e-18	0.294008	0.798	0.604	4.55889e-15	arteriole cell	S1pr1
Prex2	8.3108e-18	0.338398	0.971	0.912	2.49324e-14	arteriole cell	Prex2
Rnf152	4.8329e-17	0.358784	0.587	0.448	1.44987e-13	arteriole cell	Rnf152
Kalrn	1.48642e-16	0.422827	0.713	0.572	4.45927e-13	arteriole cell	Kalrn
Samd12	1.34515e-15	0.449264	0.718	0.528	4.03546e-12	arteriole cell	Samd12
Rbp7	4.23895e-15	0.266391	0.713	0.531	1.27169e-11	arteriole cell	Rbp7
Rapgef4	1.53127e-14	0.255262	0.877	0.783	4.59382e-11	arteriole cell	Rapgef4
Limch1	3.2544e-14	0.322073	0.853	0.678	9.7632e-11	arteriole cell	Limch1
Myo1e1	2.85308e-13	0.330549	0.798	0.693	8.55923e-10	arteriole cell	Myo1e
Fn1	1.50212e-12	0.330667	0.481	0.248	4.50637e-09	arteriole cell	Fn1
Agap1	1.32579e-10	0.251157	0.704	0.515	3.97736e-07	arteriole cell	Agap1
Dach1	4.05788e-10	0.358132	0.947	0.891	1.21736e-06	arteriole cell	Dach1
Clic4	6.61359e-10	0.30407	0.848	0.72	1.98408e-06	arteriole cell	Clic4
Thsd7b	7.2094e-10	0.518791	0.475	0.205	2.16282e-06	arteriole cell	Thsd7b
Tek	1.12605e-09	0.267563	0.748	0.584	3.37815e-06	arteriole cell	Tek
Meox2	1.12812e-09	0.34831	0.894	0.804	3.38436e-06	arteriole cell	Meox2
Osmr	1.24197e-08	0.256478	0.727	0.587	3.72592e-05	arteriole cell	Osmr
Runx1t1	2.20649e-08	0.340868	0.472	0.306	6.61946e-05	arteriole cell	Runx1t1
Lama3	2.12559e-07	0.379256	0.513	0.351	0.000637677	arteriole cell	Lama3
Timp3	1.59656e-05	0.301265	0.768	0.726	0.0478968	arteriole cell	Timp3
Pcsk5	2.75117e-05	0.379122	0.49	0.385	0.0825351	arteriole cell	Pcsk5
Plxna4	7.3398e-05	0.253295	0.757	0.729	0.220194	arteriole cell	Plxna4
Adamts1	9.11735e-05	0.298975	0.686	0.599	0.273521	arteriole cell	Adamts1
Arhgap151	4.16576e-64	2.1037	0.972	0.527	1.24973e-60	Skap1+	Arhgap15
Ptpn221	1.75366e-59	1.28344	0.925	0.466	5.26099e-56	Skap1+	Ptpn22
Ptprc1	4.77346e-59	1.54046	0.944	0.51	1.43204e-55	Skap1+	Ptprc
Skap1	1.50987e-57	1.52832	0.907	0.417	4.5296e-54	Skap1+	Skap1
Dock21	1.77808e-57	1.28859	0.944	0.508	5.33425e-54	Skap1+	Dock2
Dock101	6.52372e-57	1.28612	0.935	0.485	1.95712e-53	Skap1+	Dock10
Gm2682	8.96151e-53	1.5902	0.86	0.38	2.68845e-49	Skap1+	Gm2682
Inpp4b1	1.16751e-48	1.31848	0.879	0.486	3.50254e-45	Skap1+	Inpp4b
Itk	2.83833e-48	1.16388	0.86	0.426	8.51499e-45	Skap1+	Itk
Vps37b1	1.47508e-46	1.25879	0.832	0.357	4.42524e-43	Skap1+	Vps37b
Emb	4.1688e-39	1.22271	0.729	0.262	1.25064e-35	Skap1+	Emb
Runx11	1.86639e-35	0.860891	0.785	0.469	5.59918e-32	Skap1+	Runx1
Fyb	8.90402e-35	0.765928	0.738	0.346	2.67121e-31	Skap1+	Fyb
Grap2	5.83973e-33	1.23657	0.776	0.485	1.75192e-29	Skap1+	Grap2
Gramd3	6.22199e-33	0.957543	0.757	0.405	1.8666e-29	Skap1+	Gramd3
Prkcq	1.9959e-32	0.727782	0.729	0.326	5.9877e-29	Skap1+	Prkcq
Themis	4.01707e-30	0.861972	0.664	0.214	1.20512e-26	Skap1+	Themis
Ripor21	7.79269e-30	0.713291	0.757	0.458	2.33781e-26	Skap1+	Ripor2
Ikzf11	2.09692e-28	0.837914	0.738	0.472	6.29077e-25	Skap1+	Ikzf1
Satb11	6.99007e-28	1.29955	0.738	0.497	2.09702e-24	Skap1+	Satb1
Scml4	2.65747e-25	0.754911	0.626	0.284	7.9724e-22	Skap1+	Scml4
Gm267401	4.34085e-25	0.868672	0.748	0.568	1.30225e-21	Skap1+	Gm26740
Aff31	1.08322e-24	0.809625	0.72	0.489	3.24965e-21	Skap1+	Aff3
Bach21	1.31624e-24	0.791969	0.841	0.56	3.94871e-21	Skap1+	Bach2
Cytip1	1.099e-23	0.537689	0.664	0.369	3.297e-20	Skap1+	Cytip
Apbb1ip1	1.90396e-23	0.411556	0.598	0.251	5.71189e-20	Skap1+	Apbb1ip
Camk4	1.19569e-22	0.707723	0.664	0.362	3.58708e-19	Skap1+	Camk4
Slc9a9	1.70257e-22	0.663692	0.673	0.413	5.10772e-19	Skap1+	Slc9a9
Sidt1	6.82237e-22	0.5937	0.607	0.265	2.04671e-18	Skap1+	Sidt1
Pde3b1	2.846e-21	0.814193	0.729	0.486	8.53801e-18	Skap1+	Pde3b
Cmah1	3.52118e-21	0.45081	0.57	0.253	1.05635e-17	Skap1+	Cmah
Stk17b1	4.2767e-20	0.477412	0.692	0.422	1.28301e-16	Skap1+	Stk17b
Dennd4a1	5.94215e-20	0.925888	0.804	0.572	1.78264e-16	Skap1+	Dennd4a
Lck	2.04862e-19	0.275756	0.533	0.188	6.14585e-16	Skap1+	Lck
Tnik	2.21194e-19	0.647493	0.636	0.421	6.63583e-16	Skap1+	Tnik
Kdm2b	3.65628e-19	0.569571	0.645	0.351	1.09688e-15	Skap1+	Kdm2b
Abtb2	5.04417e-19	0.37394	0.57	0.312	1.51325e-15	Skap1+	Abtb2
Smc4	1.62113e-18	0.600946	0.645	0.44	4.86339e-15	Skap1+	Smc4
Lef1	2.43764e-18	0.878368	0.645	0.44	7.31291e-15	Skap1+	Lef1
Tox	4.92754e-18	0.859885	0.664	0.509	1.47826e-14	Skap1+	Tox
Bcl11b	5.05862e-18	0.56807	0.542	0.239	1.51759e-14	Skap1+	Bcl11b
Cd226	6.27178e-18	0.287324	0.551	0.339	1.88153e-14	Skap1+	Cd226
Trbc2	3.82456e-17	0.315007	0.495	0.19	1.14737e-13	Skap1+	Trbc2
Epsti1	6.95259e-17	0.691363	0.636	0.46	2.08578e-13	Skap1+	Epsti1
P2ry101	5.77675e-16	0.44661	0.626	0.485	1.73302e-12	Skap1+	P2ry10
Dock81	8.49252e-16	0.326087	0.692	0.504	2.54776e-12	Skap1+	Dock8
Icos	1.68563e-15	0.490485	0.477	0.163	5.05689e-12	Skap1+	Icos
Samhd1	2.55195e-15	0.43301	0.757	0.474	7.65586e-12	Skap1+	Samhd1
Rras2	4.28082e-15	0.41512	0.617	0.373	1.28425e-11	Skap1+	Rras2
Znrf3	1.0641e-14	0.470776	0.579	0.383	3.1923e-11	Skap1+	Znrf3
Ms4a4b	1.47365e-14	0.487364	0.598	0.401	4.42095e-11	Skap1+	Ms4a4b
Fam169b	2.76121e-14	0.491533	0.589	0.43	8.28363e-11	Skap1+	Fam169b
Il7r	7.91563e-14	0.452407	0.514	0.296	2.37469e-10	Skap1+	Il7r
Atp8b4	1.00398e-13	0.464144	0.561	0.336	3.01194e-10	Skap1+	Atp8b4
Cd247	1.24267e-13	0.389281	0.645	0.391	3.72801e-10	Skap1+	Cd247
Fgf13	2.87868e-13	0.597888	0.561	0.378	8.63603e-10	Skap1+	Fgf13
Malt11	4.91602e-13	0.364475	0.785	0.578	1.47481e-09	Skap1+	Malt1
Mllt3	5.16423e-13	0.372255	0.626	0.374	1.54927e-09	Skap1+	Mllt3
Txk	5.60703e-13	0.362335	0.523	0.298	1.68211e-09	Skap1+	Txk
Fam107b1	7.73495e-13	0.529306	0.598	0.461	2.32049e-09	Skap1+	Fam107b
Ust	1.36037e-12	0.279401	0.523	0.358	4.08112e-09	Skap1+	Ust
Gpr132	1.38867e-12	0.259635	0.505	0.313	4.166e-09	Skap1+	Gpr132
Nfkb11	1.56068e-12	0.383615	0.822	0.561	4.68204e-09	Skap1+	Nfkb1
Esyt2	3.4616e-12	0.35976	0.813	0.628	1.03848e-08	Skap1+	Esyt2
Ipcef1	3.87375e-12	0.435758	0.551	0.363	1.16212e-08	Skap1+	Ipcef1
Prkcb1	6.07485e-12	0.29858	0.589	0.475	1.82245e-08	Skap1+	Prkcb
Iqgap2	6.66838e-12	0.337295	0.551	0.379	2.00051e-08	Skap1+	Iqgap2
Tnfaip3	1.19825e-11	0.397241	0.561	0.395	3.59475e-08	Skap1+	Tnfaip3
Cd521	1.2544e-11	0.310768	0.477	0.314	3.7632e-08	Skap1+	Cd52
Tnfaip8	2.63734e-11	0.300903	0.57	0.363	7.91203e-08	Skap1+	Tnfaip8
Gramd1b	3.96608e-11	0.267815	0.523	0.378	1.18982e-07	Skap1+	Gramd1b
Sntb1	1.94258e-10	0.501724	0.579	0.472	5.82773e-07	Skap1+	Sntb1
Ms4a6b	3.22275e-10	0.308658	0.505	0.331	9.66825e-07	Skap1+	Ms4a6b
Ppm1h	4.02443e-10	0.336169	0.85	0.684	1.20733e-06	Skap1+	Ppm1h
Dusp10	2.42146e-09	0.351471	0.477	0.326	7.26437e-06	Skap1+	Dusp10
Nr4a3	3.34541e-09	0.325287	0.626	0.496	1.00362e-05	Skap1+	Nr4a3
Stat41	4.83474e-09	0.486323	0.57	0.514	1.45042e-05	Skap1+	Stat4
Ikzf31	1.35356e-08	0.402154	0.533	0.423	4.06067e-05	Skap1+	Ikzf3
Cd53	1.72201e-08	0.345272	0.486	0.351	5.16602e-05	Skap1+	Cd53
Btbd11	2.71916e-08	0.348363	0.495	0.388	8.15748e-05	Skap1+	Btbd11
Trbc1	5.02162e-08	0.43756	0.393	0.175	0.000150649	Skap1+	Trbc1
Rabgap1l	1.34357e-07	0.368709	0.86	0.701	0.000403072	Skap1+	Rabgap1l
Cd2	2.88892e-07	0.262529	0.43	0.273	0.000866676	Skap1+	Cd2
Pip4k2a	3.67199e-07	0.407503	0.636	0.557	0.0011016	Skap1+	Pip4k2a
Ctla4	8.0384e-07	0.39551	0.411	0.254	0.00241152	Skap1+	Ctla4
Rel1	1.16605e-06	0.275862	0.607	0.523	0.00349814	Skap1+	Rel
Bcl2	1.21986e-06	0.574537	0.579	0.5	0.00365959	Skap1+	Bcl2
Gm20275	1.56452e-06	0.326786	0.411	0.32	0.00469355	Skap1+	Gm20275
Retreg11	3.16529e-06	0.26662	0.495	0.419	0.00949588	Skap1+	Retreg1
Kdm7a	6.07732e-06	0.267384	0.636	0.517	0.018232	Skap1+	Kdm7a
Itgal	8.7582e-06	0.258561	0.514	0.46	0.0262746	Skap1+	Itgal
Gm424181	1.33324e-05	0.46592	1	0.993	0.0399973	Skap1+	Gm42418
Cd28	1.93476e-05	0.412977	0.467	0.333	0.0580428	Skap1+	Cd28
Tank	3.60269e-05	0.263038	0.542	0.464	0.108081	Skap1+	Tank
Tex2	0.000146903	0.2601	0.458	0.388	0.440708	Skap1+	Tex2
Epb41	0.000156855	0.261289	0.804	0.719	0.470566	Skap1+	Epb41
Plcxd2	0.00315129	0.356816	0.458	0.457	1	Skap1+	Plcxd2
Plvap	6.49069e-117	1.4778	0.911	0.267	1.94721e-113	stalk cells	Plvap
Ehd4	2.98052e-87	1.02432	0.862	0.305	8.94156e-84	stalk cells	Ehd4
Igfbp7	1.12195e-84	1.50262	0.98	0.812	3.36585e-81	stalk cells	Igfbp7
Col13a1	1.88868e-56	0.641519	0.732	0.128	5.66605e-53	stalk cells	Col13a1
Col15a1	5.22307e-53	0.715739	0.821	0.382	1.56692e-49	stalk cells	Col15a1
Plpp3	1.21601e-44	0.958183	0.955	0.807	3.64804e-41	stalk cells	Plpp3
Nav2	3.69543e-35	0.683347	0.728	0.354	1.10863e-31	stalk cells	Nav2
Pam	6.15421e-33	0.710681	0.85	0.591	1.84626e-29	stalk cells	Pam
Slco2a1	5.15551e-30	0.852724	0.667	0.233	1.54665e-26	stalk cells	Slco2a1
Lmna	1.14248e-27	0.670873	0.801	0.486	3.42744e-24	stalk cells	Lmna
Tmem176a	1.19337e-27	0.73611	0.663	0.32	3.58011e-24	stalk cells	Tmem176a
Gas7	5.80277e-26	0.76975	0.663	0.322	1.74083e-22	stalk cells	Gas7
Tmem176b	6.34953e-25	0.576532	0.65	0.259	1.90486e-21	stalk cells	Tmem176b
Mef2c1	1.11059e-24	0.575933	0.923	0.816	3.33176e-21	stalk cells	Mef2c
Sorbs21	1.45431e-23	0.457207	0.768	0.496	4.36293e-20	stalk cells	Sorbs2
Bcam	1.04933e-22	0.388434	0.752	0.461	3.148e-19	stalk cells	Bcam
Crim1	3.14424e-21	0.476458	0.939	0.85	9.43273e-18	stalk cells	Crim1
Emcn	3.75173e-21	0.343304	0.947	0.742	1.12552e-17	stalk cells	Emcn
Lrg1	9.60395e-21	0.914148	0.646	0.395	2.88118e-17	stalk cells	Lrg1
Lrmda	2.3357e-20	0.619183	0.817	0.545	7.00711e-17	stalk cells	Lrmda
Cxcl12	2.83352e-20	0.794824	0.809	0.651	8.50056e-17	stalk cells	Cxcl12
Hecw2	4.82501e-20	0.462601	0.805	0.549	1.4475e-16	stalk cells	Hecw2
Pde7b	4.22068e-19	0.634682	0.703	0.479	1.2662e-15	stalk cells	Pde7b
Flt1	1.86189e-18	0.387902	0.976	0.951	5.58568e-15	stalk cells	Flt1
Exoc3l2	3.60988e-18	0.427125	0.63	0.343	1.08296e-14	stalk cells	Exoc3l2
Scarb1	3.95717e-18	0.430532	0.923	0.752	1.18715e-14	stalk cells	Scarb1
Grin2a	1.75655e-17	0.424913	0.321	0.011	5.26966e-14	stalk cells	Grin2a
Itm2a	2.13902e-17	0.67032	0.585	0.208	6.41706e-14	stalk cells	Itm2a
Cd200	8.788e-17	0.362186	0.752	0.497	2.6364e-13	stalk cells	Cd200
Hip1	1.46519e-16	0.400748	0.874	0.639	4.39557e-13	stalk cells	Hip1
Nup210l	6.12083e-16	0.27213	0.74	0.404	1.83625e-12	stalk cells	Nup210l
Fxyd5	1.34895e-15	0.452465	0.614	0.349	4.04684e-12	stalk cells	Fxyd5
Plpp1	2.2159e-15	0.402283	0.927	0.785	6.6477e-12	stalk cells	Plpp1
Stox2	3.2977e-15	0.432106	0.878	0.671	9.8931e-12	stalk cells	Stox2
Nr5a2	8.61764e-15	0.511563	0.671	0.417	2.58529e-11	stalk cells	Nr5a2
Pcdh17	1.19657e-14	0.479738	0.821	0.621	3.58971e-11	stalk cells	Pcdh17
Efhd1	3.64117e-14	0.382753	0.598	0.27	1.09235e-10	stalk cells	Efhd1
Mdga2	4.18621e-14	1.30276	0.593	0.235	1.25586e-10	stalk cells	Mdga2
Nr4a2	4.90298e-14	0.484531	0.74	0.497	1.4709e-10	stalk cells	Nr4a2
Piezo2	1.6748e-13	0.579704	0.569	0.151	5.02441e-10	stalk cells	Piezo2
Sybu	4.55531e-13	0.284879	0.659	0.368	1.36659e-09	stalk cells	Sybu
Emp1	6.58814e-13	0.585584	0.638	0.335	1.97644e-09	stalk cells	Emp1
Abcg2	1.8841e-12	0.254275	0.756	0.545	5.65231e-09	stalk cells	Abcg2
Rapgef41	4.94343e-12	0.27911	0.911	0.783	1.48303e-08	stalk cells	Rapgef4
Sntb2	2.26011e-11	0.338621	0.736	0.537	6.78033e-08	stalk cells	Sntb2
Gm38399	3.63382e-11	0.355936	0.797	0.635	1.09015e-07	stalk cells	Gm38399
Calcrl	7.00239e-11	0.257414	0.756	0.53	2.10072e-07	stalk cells	Calcrl
Ctla2a	9.38207e-11	0.542469	0.671	0.458	2.81462e-07	stalk cells	Ctla2a
Osmr1	1.97858e-10	0.28516	0.825	0.586	5.93574e-07	stalk cells	Osmr
Atp2b1	6.58572e-10	0.256878	0.768	0.579	1.97572e-06	stalk cells	Atp2b1
Fchsd22	7.69576e-10	0.452312	0.675	0.487	2.30873e-06	stalk cells	Fchsd2
Cst3	1.3876e-09	0.669433	0.764	0.668	4.1628e-06	stalk cells	Cst3
Lamb1	5.07561e-09	0.31357	0.602	0.334	1.52268e-05	stalk cells	Lamb1
Timp31	1.479e-08	0.453687	0.854	0.724	4.437e-05	stalk cells	Timp3
Spred1	1.8115e-08	0.334026	0.679	0.536	5.43449e-05	stalk cells	Spred1
Atp8b11	1.83967e-08	0.250169	0.626	0.425	5.519e-05	stalk cells	Atp8b1
Sema6d	2.58609e-08	0.347895	0.667	0.509	7.75827e-05	stalk cells	Sema6d
Podxl	2.74396e-08	0.26519	0.691	0.506	8.23187e-05	stalk cells	Podxl
Plcb11	3.41162e-08	0.34056	0.963	0.884	0.000102349	stalk cells	Plcb1
Vwa1	1.90571e-07	0.375383	0.524	0.191	0.000571714	stalk cells	Vwa1
Tinagl1	1.24609e-06	0.290576	0.671	0.528	0.00373826	stalk cells	Tinagl1
Etv6	1.50998e-06	0.25952	0.866	0.709	0.00452994	stalk cells	Etv6
Zfp462	2.96063e-06	0.281264	0.65	0.473	0.00888188	stalk cells	Zfp462
Dnm3	3.79228e-06	0.482278	0.663	0.487	0.0113768	stalk cells	Dnm3
Gm26883	5.59401e-06	0.287434	0.663	0.396	0.016782	stalk cells	Gm26883
Entpd11	7.9917e-05	0.369278	0.573	0.33	0.239751	stalk cells	Entpd1
Tspan5	0.000186872	0.315598	0.549	0.353	0.560616	stalk cells	Tspan5
Sbno2	0.000518248	0.309808	0.659	0.516	1	stalk cells	Sbno2
Clu	0.00194663	0.310844	0.374	0.191	1	stalk cells	Clu

## Sheet: Table S8
Supplemental Table 8. List of pseudotime-related genes in Bank1+ and Skap1+ subcluster
Bank1+ subcluster	Skap1+ subcluster
Bank1	Gm2682
Cd74	Skap1
Aff3	Grap2
Ralgps2	Emb
H2-Aa	Itk
Syk	Gramd3
Prkcb	Lef1
Inpp5d	Themis
Lyn	Tox
H2-Eb1	Fyb
Cd86	Scml4
Inpp4b	Prkcq
Pax5	Camk4
Pik3ap1	Slc9a9
H2-Ab1	Tnik
Wdfy4	Smc4
Fchsd2	Fgf13
Ptprj	Sidt1
Igkc	Kdm2b
Blnk	Bcl11b
Immp2l	Sntb1
Ighm	Icos
Slc9a7	Ms4a4b
Tmem163	Znrf3
Bcl11a	Il7r
Arhgap24	Trbc1
Ighd	Ipcef1
March1	Cd28
Cd79a	Tnfaip3
Mef2c	Cd247
Cd83	Mllt3
Vps37b	Txk
Myo1e	Esyt2
Stap1	Trbc2
Ly86	Ms4a6b
Bcar3	Tex2
Fcmr
Ptpn22

## Sheet: Table S9
Supplemental Table 9. List of differential expression genes in schwann cells
	logFC	padj	sig
Areg	4.80337	4e-11	up
Atf3	3.08192	7.32e-05	up
Fgb	2.58447	0.00249989	up
Chsy3	2.37434	0.000871956	up
Phactr1	2.25497	0.00507261	up
Golim4	2.11858	0.000441627	up
Upk3a	2.05652	0.0219951	up
Mt1	1.92057	0.0117273	up
Fgg	1.84745	0.0144015	up
Klf6	1.80888	0.0144015	up
Dcn	1.77563	0.0135443	up
Tnfaip8	1.68599	0.00249989	up
Gm32014	1.59215	0.00963458	up
Nrip1	1.56381	0.00249989	up
Thsd4	1.53872	0.00249989	up
Sgk1	1.53826	0.0452942	up
Hif1a	1.3279	0.0208438	up
Ezr	1.24793	0.0374125	up
Gm14005	1.21659	0.0381541	up
Lrmda	1.19338	0.0374125	up
Exoc4	1.15777	0.0155115	up
Jmjd1c	1.1235	0.0218389	up
Ppp1r12a	1.11459	0.00567472	up
Gm10076	1.11096	0.0135443	up
Nedd4l	1.06304	0.04078	up
Ets2	1.05037	0.0315226	up
Atp13a3	1.05037	0.038017	up
Pmepa1	1.02171	0.0430559	up
Maml3	1.01027	0.0256851	up
Pvt1	1.00364	0.0256851	up
Iqgap1	0.961606	0.0374125	up
Ywhaz	0.909666	0.0374125	up
Ptprj	0.880886	0.0374125	up
Tcf12	0.818252	0.04078	up
Cyp3a57	-0.913649	0.04078	down
Cmss1	-0.977854	0.0257673	down
Camk1d	-1.24209	0.00260754	down
Tmem158	-1.24553	0.0257673	down
Gm26561	-1.24625	0.000549684	down
Lars2	-1.31133	0.000549684	down
Txnip	-1.38198	0.00249989	down
Dgat2	-1.54555	9.86e-05	down
Ghr	-1.54837	0.0017364	down
Fxyd2	-1.73727	0.0365357	down
Ido1	-2.68802	8.53e-06	down

## Sheet: Table S10
Supplemental Table 10. List of differential expression genes in SMC
	logFC	padj	sig
Rpl7	-1.16805	5.77619e-27	down
Rpl37a	-1.36197	1.21858e-30	down
Ptma	-1.16462	4.9829e-24	down
Rpl12	-1.16769	1.43418e-26	down
Rpl35	-1.00721	1.14451e-22	down
Ralgapa2	1.0252	2.5456e-21	up
Cst3	-1.08517	4.43483e-17	down
Rps21	-1.29208	6.2638e-29	down
Rpl39	-1.36379	3.1274e-29	down
Rpl10	-1.30076	4.50263e-29	down
Rps4x	-1.34112	6.67838e-30	down
Rpl36a	-1.03865	2.16578e-23	down
Tmsb4x	-1.41148	1.27928e-22	down
Rps3a1	-1.28841	2.44667e-27	down
Rps27	-1.29265	1.22844e-29	down
S100a6	-1.24611	2.32866e-18	down
Rpl34	-1.24491	1.04818e-27	down
Negr1	1.11905	8.58596e-24	up
Rps20	-1.28899	1.64256e-28	down
Jun	-1.00635	8.04217e-20	down
Rps8	-1.45886	3.3746e-29	down
Rpl9	-1.23656	2.37052e-26	down
Sparcl1	-1.05084	4.06153e-18	down
Rpl5	-1.08524	2.84078e-26	down
Rplp0	-1.05217	7.4366e-21	down
Rpl6	-1.15173	5.79687e-24	down
Actb	-1.056	2.05979e-14	down
Rpl21	-1.35224	1.34938e-28	down
Rpl32	-1.3271	1.10416e-30	down
Rps9	-1.28832	1.28507e-30	down
Rpl28	-1.28893	1.40383e-30	down
Rps5	-1.27959	2.06718e-30	down
Rps19	-1.22069	3.32189e-27	down
Rps16	-1.33816	5.49724e-29	down
Rps11	-1.30104	1.21858e-30	down
Ftl1	-1.05156	3.53307e-22	down
Rpl18	-1.06975	1.40392e-22	down
Rps17	-1.00962	1.40872e-24	down
Tenm4	1.44655	3.80766e-31	up
Rps3	-1.14569	2.36033e-25	down
Rpl27a	-1.33093	1.37981e-30	down
Pde3b	1.09036	7.16273e-22	up
Rps13	-1.15148	4.2224e-26	down
Rps15a	-1.24004	1.41204e-26	down
Ifitm3	-1.45185	1.0039e-28	down
Rplp2	-1.08753	1.43834e-24	down
Rps12	-1.427	2.64273e-32	down
Rps15	-1.1437	4.35241e-27	down
Myl6	-1.06881	6.87525e-23	down
Rpl41	-1.19871	8.48735e-26	down
Rps26	-1.15844	4.46679e-28	down
Acsl1	1.68326	2.5785e-39	up
Rpl18a	-1.19091	4.14833e-26	down
Mt1	-1.04659	3.29893e-21	down
Rpl13	-1.41633	1.28507e-30	down
Rpl15	-1.09526	1.15532e-23	down
Rps24	-1.46864	6.94121e-31	down
Tpt1	-1.70663	2.5785e-39	down
Gm10076	-1.02562	3.45963e-27	down
Rps25	-1.18045	1.28507e-30	down
Rplp1	-1.511	4.09649e-34	down
Eef1a1	-1.3426	1.2493e-25	down
Rpsa	-1.06752	4.40332e-21	down
Rpl14	-1.00091	1.96458e-22	down
Ppia	-1.01787	1.13539e-17	down
Rps27a	-1.33159	3.9784e-30	down
Sparc	-1.06369	5.58737e-16	down
Ubb	-1.28673	3.1075e-22	down
Rpl26	-1.29062	2.30515e-30	down
Rpl23a	-1.13223	7.67703e-27	down
Acaca	1.82541	6.72806e-47	up
Rpl23	-1.36261	1.43106e-28	down
Rpl19	-1.24147	1.837e-26	down
Eif1	-1.13745	1.40109e-25	down
Rpl38	-1.1443	5.45215e-26	down
H3f3b	-1.03861	5.04463e-21	down
Rps23	-1.24326	4.30816e-29	down
Rps7	-1.26055	6.82136e-28	down
Rps29	-1.35097	1.72576e-29	down
Fos	-1.00476	1.19098e-13	down
Crip1	-1.33035	2.51039e-27	down
Ghr	1.51117	9.62563e-32	up
Rpl37	-1.26236	1.09092e-27	down
Rpl30	-1.23448	7.70914e-27	down
Ly6a	-1.0455	2.11912e-19	down
Rpl8	-1.06349	7.79949e-22	down
Lgals1	-1.07456	1.54876e-18	down
Rpl35a	-1.29835	6.70979e-29	down
Rpl24	-1.11888	4.31699e-25	down
Rps2	-1.15056	5.70261e-23	down
Rps10	-1.22287	1.18747e-26	down
Rps18	-1.1284	1.96371e-24	down
Hsp90ab1	-1.047	3.26045e-21	down
Rpl36	-1.14753	1.40109e-25	down
C3	-1.01126	2.87865e-19	down
Rps14	-1.38966	9.42164e-33	down
Rpl17	-1.21205	6.55397e-27	down
Fau	-1.2541	2.39823e-27	down
Fth1	-1.39681	1.41046e-28	down
Scd1	1.17136	1.24256e-33	up
mt-Nd3	-1.02977	6.81313e-22	down

[truncated: 3 more sheets: Table S11, Table S12, Table S13]
